# Supplementary material for: KMT2C mediates the estrogen dependence of breast cancer through regulation of ERα enhancer function
Source: Oncogene. 2018 May 14;37(34):4692–710. doi: 10.1038/s41388-018-0273-5 (PMC6107480; doi:10.1038/s41388-018-0273-5)
Supplement: Supplementary file 3 — Supplemental Table 2 [file 41388_2018_273_MOESM3_ESM.xlsx]

## Sheet: SILAC+RIME Replicates 1,2,3
Protein IDs	Majority protein IDs	Peptide counts (all)	Peptide counts (razor+unique)	Peptide counts (unique)	Protein names	Gene names	Number of proteins	Peptides	Razor + unique peptides	Unique peptides	Peptides Replicate 1	Peptides Replicate 2	Peptides Replicate 3	Razor + unique peptides Replicate 1	Razor + unique peptides Replicate 2	Razor + unique peptides Replicate 3	Unique peptides Replicate 1	Unique peptides Replicate 2	Unique peptides Replicate 3	Sequence coverage [%]	Unique + razor sequence coverage [%]	Unique sequence coverage [%]	Mol. weight [kDa]	Sequence length	Sequence lengths	Fraction average	Fraction 1	Q-value	Score	Ratio H/L	Ratio H/L normalized	Ratio H/L variability [%]	Ratio H/L count	Ratio H/L iso-count	Ratio H/L type	Ratio H/L Replicate 1	Ratio H/L normalized Replicate 1	Ratio H/L variability [%] Replicate 1	Ratio H/L count Replicate 1	Ratio H/L iso-count Replicate 1	Ratio H/L type Replicate 1	Ratio H/L Replicate 2	Ratio H/L normalized Replicate 2	Ratio H/L variability [%] Replicate 2	Ratio H/L count Replicate 2	Ratio H/L iso-count Replicate 2	Ratio H/L type Replicate 2	Ratio H/L Replicate 3	Ratio H/L normalized Replicate 3
H0Y394;A0A024R4E5;Q00341-2;Q00341;H7C0A4	H0Y394;A0A024R4E5;Q00341-2;Q00341;H7C0A4	2;2;2;2;1	2;2;2;2;1	2;2;2;2;1	Vigilin	HDLBP	5	2	2	2	1	1	0	1	1	0	1	1	0	2.1	2.1	2.1	108.73	973	973;1268;1235;1268;333	1	2	0	4.0745	NaN	NaN	NaN	0	0	Median	NaN	NaN	NaN	0	0	Median	NaN	NaN	NaN	0	0	Median	NaN	NaN
B5MCT8;C9JM19;A0A024R4M0;P46781;F2Z3C0;A8MXK4	B5MCT8;C9JM19;A0A024R4M0;P46781	6;6;6;6;2;2	6;6;6;6;2;2	6;6;6;6;2;2	40S ribosomal protein S9	RPS9	6	6	6	6	3	5	4	3	5	4	3	5	4	30.9	30.9	30.9	16.628	139	139;156;194;194;77;79	1	12	0	10.794	0.74971	0.94355	44.185	12	0	Median	0.57187	0.82624	19.15	3	0	Median	2.0014	1.7689	27.434	5	0	Median	0.63635	0.75393
B0V3J0;A9C4B9;A0A0G2JNK5;A0A024R4N9;E7EQB3;Q9BSV6	B0V3J0;A9C4B9;A0A0G2JNK5;A0A024R4N9;E7EQB3;Q9BSV6	1;1;1;1;1;1	1;1;1;1;1;1	1;1;1;1;1;1	tRNA-splicing endonuclease subunit Sen34	TSEN34	6	1	1	1	0	1	1	0	1	1	0	1	1	4.1	4.1	4.1	26.101	242	242;251;252;310;315;310	1	2	0.0056497	2.0148	NaN	NaN	NaN	0	0	Median	NaN	NaN	NaN	0	0	Median	NaN	NaN	NaN	0	0	Median	NaN	NaN
M0R3B2;A0A075B6F9;Q9Y314	M0R3B2;A0A075B6F9;Q9Y314	1;1;1	1;1;1	1;1;1	Nitric oxide synthase-interacting protein	NOSIP	3	1	1	1	1	0	0	1	0	0	1	0	0	7.4	7.4	7.4	26.891	242	242;304;301	1	1	0.0019763	2.2698	NaN	NaN	NaN	0	0	Median	NaN	NaN	NaN	0	0	Median	NaN	NaN	NaN	0	0	Median	NaN	NaN
A0A0A0MS07;A0A075B6N8;A0A0A0MS08;A0A087X1C7;A0A0G2JNK4;A0A087WV47;A0A087X079;A0A087WYC5;A0A087WXL8;A0A087WVW2;P01857;P01860;A0A0G2JN06;A0A0G2JPD4;P01859;P01861	A0A0A0MS07;A0A075B6N8;A0A0A0MS08;A0A087X1C7;A0A0G2JNK4;A0A087WV47;A0A087X079;A0A087WYC5;A0A087WXL8;A0A087WVW2;P01857;P01860;A0A0G2JN06;A0A0G2JPD4;P01859;P01861	2;2;2;2;2;2;2;2;2;2;2;2;1;1;1;1	2;2;2;2;2;2;2;2;2;2;2;2;1;1;1;1	2;2;2;2;2;2;2;2;2;2;2;2;1;1;1;1	Ig gamma-1 chain C region;Ig gamma-3 chain C region;Ig gamma-2 chain C region;Ig gamma-4 chain C region	IGHG1;IGHG3;IGHG2;IGHG4	16	2	2	2	2	2	2	2	2	2	2	2	2	5.1	5.1	5.1	31.983	295	295;377;399;462;464;466;473;475;517;521;330;377;326;327;326;327	1	6	0	21.325	NaN	NaN	NaN	0	0	Median	NaN	NaN	NaN	0	0	Median	NaN	NaN	NaN	0	0	Median	NaN	NaN
A0A075B730;A0A087X1U6;P58107	A0A075B730;A0A087X1U6;P58107	4;4;4	3;3;3	3;3;3	Epiplakin	EPPK1	3	4	3	3	3	1	2	3	1	1	3	1	1	4.6	3.4	3.4	553.12	5063	5063;5088;5090	1	6	0	5.9068	NaN	NaN	NaN	1	0	Median	NaN	NaN	NaN	1	0	Median	NaN	NaN	NaN	0	0	Median	NaN	NaN
A0A075B7D9;Q92804-2;Q92804	A0A075B7D9;Q92804-2;Q92804	3;3;3	1;1;1	1;1;1	TATA-binding protein-associated factor 2N	TAF15	3	3	1	1	3	3	3	1	1	1	1	1	1	6.9	3.8	3.8	48.839	449	449;589;592	1	3	0.0022472	2.9226	1.1668	1.0231	31.354	3	0	Median	NaN	NaN	NaN	1	0	Median	NaN	NaN	NaN	1	0	Median	NaN	NaN
A0A087WSZ2;Q08043	A0A087WSZ2;Q08043	2;2	1;1	1;1	Alpha-actinin-3	ACTN3	2	2	1	1	0	2	0	0	1	0	0	1	0	3.2	1.7	1.7	107.63	944	944;901	1	1	0.002193	2.8267	NaN	NaN	NaN	0	0	Median	NaN	NaN	NaN	0	0	Median	NaN	NaN	NaN	0	0	Median	NaN	NaN
A0A087WTP3;Q92945;M0R0I5;M0QYH3;M0QXW7;M0R3J3	A0A087WTP3;Q92945;M0R0I5	14;14;9;5;3;2	14;14;9;5;3;2	12;12;8;4;3;1	Far upstream element-binding protein 2	KHSRP	6	14	14	12	12	13	10	12	13	10	11	11	9	27	27	23.5	73.027	711	711;711;279;169;116;269	1	39	0	133.28	0.9305	1.0716	24.394	28	0	Median	0.64552	0.91779	25.04	8	0	Median	1.5418	1.2453	20.624	10	0	Median	0.89789	1.0716
H0YAR2;A0A087WTT1;E7EQV3;E7ERJ7;P11940-2;P11940;H0YB86;H0YBN4;H0YCC8;H0Y5F5;B1ANR0;Q13310-2;Q9H361;Q13310;Q13310-3	H0YAR2;A0A087WTT1;E7EQV3;E7ERJ7;P11940-2;P11940;H0YB86;H0YBN4;H0YCC8;H0Y5F5;B1ANR0;Q13310-2;Q9H361;Q13310;Q13310-3	2;2;2;2;2;2;1;1;1;1;1;1;1;1;1	2;2;2;2;2;2;1;1;1;1;1;1;1;1;1	2;2;2;2;2;2;1;1;1;1;1;1;1;1;1	Polyadenylate-binding protein;Polyadenylate-binding protein 1;Polyadenylate-binding protein 4;Polyadenylate-binding protein 3	PABPC1;PABPC4;PABPC3	15	2	2	2	1	2	0	1	2	0	1	2	0	8.5	8.5	8.5	32.139	284	284;522;591;604;547;636;165;175;197;550;615;631;631;644;660	1	3	0	5.2054	1.426	1.2504	59.218	3	0	Median	NaN	NaN	NaN	1	0	Median	2.0399	1.688	42.44	2	0	Median	NaN	NaN
A0A087WUK2;O14979-3;O14979-2;O14979	A0A087WUK2;O14979-3;O14979-2;O14979	6;6;6;6	4;4;4;4	4;4;4;4	Heterogeneous nuclear ribonucleoprotein D-like	HNRNPDL	4	6	4	4	4	4	4	3	3	3	3	3	3	12.7	9.9	9.9	40.04	363	363;244;301;420	1	9	0	11.083	0.89645	0.99979	18.784	7	0	Median	0.7145	1.0953	12.908	2	0	Median	1.005	0.8842	16.639	2	0	Median	0.93969	1.0851
E7ETK0;A0A087WUS0;P62847-2;P62847-3;P62847;P62847-4	E7ETK0;A0A087WUS0;P62847-2;P62847-3;P62847;P62847-4	2;2;2;2;2;2	2;2;2;2;2;2	2;2;2;2;2;2	40S ribosomal protein S24	RPS24	6	2	2	2	1	2	1	1	2	1	1	2	1	14.5	14.5	14.5	15.197	131	131;132;130;132;133;289	1	4	0.0021277	2.6363	NaN	NaN	NaN	1	0	Median	NaN	NaN	NaN	0	0	Median	NaN	NaN	NaN	1	0	Median	NaN	NaN
B4DGW0;A0A087WUY7;O75928-3;O75928-2;O75928;O75925;O75925-2	B4DGW0;A0A087WUY7;O75928-3;O75928-2;O75928;O75925;O75925-2	1;1;1;1;1;1;1	1;1;1;1;1;1;1	1;1;1;1;1;1;1	E3 SUMO-protein ligase PIAS2;E3 SUMO-protein ligase PIAS1	PIAS2;PIAS1	7	1	1	1	1	1	1	1	1	1	1	1	1	5.3	5.3	5.3	31.239	282	282;536;405;572;621;651;653	1	3	0	5.1941	1.0396	0.93396	15.101	3	0	Median	NaN	NaN	NaN	1	0	Median	NaN	NaN	NaN	1	0	Median	NaN	NaN
F8W7C6;A0A087WV22;X1WI28;P27635;H7C123;H7C2C5;Q96L21	F8W7C6;A0A087WV22;X1WI28;P27635;H7C123;H7C2C5;Q96L21	3;3;3;3;2;2;2	3;3;3;3;2;2;2	3;3;3;3;2;2;2	60S ribosomal protein L10;60S ribosomal protein L10-like	RPL10;RPL10L	7	3	3	3	1	3	0	1	3	0	1	3	0	22.7	22.7	22.7	18.565	163	163;178;201;214;91;131;214	1	4	0	13.429	1.4528	1.1345	33.605	3	0	Median	NaN	NaN	NaN	1	0	Median	1.7199	1.3431	23.869	2	0	Median	NaN	NaN
A0A087WV73;P46087-2;P46087;P46087-4;P46087-3;F5GYR3;F5H359;F5H8G6;F5GWB7;F5H709;F5H5X6	A0A087WV73;P46087-2;P46087;P46087-4;P46087-3	6;6;6;6;4;2;1;1;1;1;1	6;6;6;6;4;2;1;1;1;1;1	6;6;6;6;4;2;1;1;1;1;1	Probable 28S rRNA (cytosine(4447)-C(5))-methyltransferase	NOP2	11	6	6	6	3	0	6	3	0	6	3	0	6	8.1	8.1	8.1	94.095	855	855;808;812;845;628;275;81;98;159;177;250	1	9	0	17.94	0.20168	0.26315	11.175	2	0	Median	NaN	NaN	NaN	1	0	Median	NaN	NaN	NaN	0	0	Median	NaN	NaN
A0A087WVQ6;Q00610-2;Q00610;J3KS13;J3KSQ2;A0A087WX41;P53675-2;P53675;J3QL20;F5H5N6	A0A087WVQ6;Q00610-2;Q00610	13;13;13;5;4;3;3;3;2;1	13;13;13;5;4;3;3;3;2;1	13;13;13;5;4;3;3;3;2;1	Clathrin heavy chain;Clathrin heavy chain 1	CLTC	10	13	13	13	2	10	4	2	10	4	2	10	4	11.4	11.4	11.4	192.06	1679	1679;1639;1675;612;122;1260;1583;1640;97;169	1	17	0	27.439	0.73567	1.0293	63.768	7	0	Median	NaN	NaN	NaN	1	0	Median	2.8433	2.5143	24.617	3	0	Median	0.67638	0.80537
E7ET14;A0A087WW48;H0Y589;H0Y3N9;Q9UPP1-5;Q9UPP1-4;Q9UPP1-3;Q9UPP1-2;Q9UPP1;O75151	E7ET14;A0A087WW48;H0Y589;H0Y3N9;Q9UPP1-5;Q9UPP1-4;Q9UPP1-3;Q9UPP1-2;Q9UPP1;O75151	1;1;1;1;1;1;1;1;1;1	1;1;1;1;1;1;1;1;1;1	1;1;1;1;1;1;1;1;1;1	Histone lysine demethylase PHF8;Lysine-specific demethylase PHF2	PHF2;PHF8	10	1	1	1	1	0	1	1	0	1	1	0	1	4.5	4.5	4.5	33.166	309	309;328;659;953;878;948;959;1024;1060;1096	1	2	0.0021413	2.67	NaN	NaN	NaN	1	0	Median	NaN	NaN	NaN	0	0	Median	NaN	NaN	NaN	0	0	Median	NaN	NaN
U3KQ72;C9JH55;C9J8Y8;C9J7Y7;F8WAX8;A0A087WWJ1;P52701-2;P52701	U3KQ72;C9JH55;C9J8Y8;C9J7Y7;F8WAX8;A0A087WWJ1;P52701-2;P52701	1;1;1;1;1;1;1;1	1;1;1;1;1;1;1;1	1;1;1;1;1;1;1;1	DNA mismatch repair protein Msh6	MSH6	8	1	1	1	0	1	0	0	1	0	0	1	0	23.5	23.5	23.5	6.109	51	51;101;116;151;160;1067;1068;1360	1	1	0.002	2.3339	NaN	NaN	NaN	1	0	Median	NaN	NaN	NaN	0	0	Median	NaN	NaN	NaN	1	0	Median	NaN	NaN
A0A087WWU8;P06753-4;P06753-3;P06753-6;P06753-5;P06753-2;D6R904;Q5HYB6;Q5VU61;J3KN67;P06753;K7EP68;H0YKP3;D6RFM2;P06753-7	A0A087WWU8;P06753-4;P06753-3;P06753-6;P06753-5;P06753-2;D6R904;Q5HYB6;Q5VU61;J3KN67;P06753;K7EP68	13;13;13;13;13;13;10;10;9;9;9;7;6;3;3	13;13;13;13;13;13;10;10;9;9;9;7;6;3;3	6;6;6;6;6;6;4;5;5;2;2;0;0;3;2	Tropomyosin alpha-3 chain	TPM3;DKFZp686J1372;TPM4	15	13	13	6	3	11	3	3	11	3	1	5	2	52	52	30.4	26.42	227	227;247;247;248;248;248;95;232;223;285;285;138;157;49;158	1	19	0	48.413	2.5915	1.8835	63.937	14	0	Median	0.60924	0.92377	10.921	3	0	Median	3.343	2.7763	26.611	8	0	Median	0.50353	0.73791
A0A087WX29;Q13148;A0A087WXQ5;K7EJM5;A0A087WV68;K7EN94;B1AKP7;G3V162;A0A087X260;A0A087WYY0;Q13148-4;A0A087WW61;A0A087WX67;A0A087WXV3	A0A087WX29;Q13148;A0A087WXQ5;K7EJM5;A0A087WV68;K7EN94;B1AKP7;G3V162;A0A087X260;A0A087WYY0;Q13148-4	3;3;2;2;2;2;2;2;2;2;2;1;1;1	3;3;2;2;2;2;2;2;2;2;2;1;1;1	3;3;2;2;2;2;2;2;2;2;2;1;1;1	TAR DNA-binding protein 43	TARDBP	14	3	3	3	3	3	3	3	3	3	3	3	3	16	16	16	26.743	243	243;414;200;201;212;276;295;298;301;304;298;138;149;175	1	9	0	24.393	0.95238	1.0275	13.621	8	0	Median	0.79291	1.1003	17.872	2	0	Median	1.1497	0.99585	15.189	3	0	Median	0.88785	1.0602
A0A087WXM6;J3QQT2;J3KRX5;A0A0A6YYL6;P18621;P18621-3;A0A087WY81;J3KRB3;A0A087WWH0;J3QS96;J3QLC8;A0A0A0MRF8;P18621-2;J3KSJ0	A0A087WXM6;J3QQT2;J3KRX5;A0A0A6YYL6;P18621;P18621-3;A0A087WY81;J3KRB3;A0A087WWH0;J3QS96;J3QLC8;A0A0A0MRF8;P18621-2	4;4;4;4;4;4;3;3;3;3;3;3;3;1	4;4;4;4;4;4;3;3;3;3;3;3;3;1	4;4;4;4;4;4;3;3;3;3;3;3;3;1	60S ribosomal protein L17	RPL17;RPL17-C18orf32	14	4	4	4	2	4	2	2	4	2	2	4	2	20.7	20.7	20.7	19.586	169	169;171;174;228;184;228;98;129;132;138;174;190;146;56	1	11	0	8.3348	1.3709	1.0772	52.823	6	0	Median	NaN	NaN	NaN	1	0	Median	1.7382	1.4429	32.874	4	0	Median	NaN	NaN
A0A087WXR4;Q8NG45;Q8NG44;Q8NG42;P06401-2;P06401-5;P06401	A0A087WXR4;Q8NG45;Q8NG44;Q8NG42;P06401-2;P06401-5;P06401	1;1;1;1;1;1;1	1;1;1;1;1;1;1	1;1;1;1;1;1;1	Progesterone receptor	PGR;PR	7	1	1	1	1	1	0	1	1	0	1	1	0	2	2	2	71.213	690	690;695;764;803;769;831;933	1	2	0.001996	2.3147	NaN	NaN	NaN	1	0	Median	NaN	NaN	NaN	0	0	Median	NaN	NaN	NaN	1	0	Median	NaN	NaN
A0A087WYY6;Q13835-2;Q13835	A0A087WYY6;Q13835-2;Q13835	1;1;1	1;1;1	1;1;1	Plakophilin-1	PKP1	3	1	1	1	1	1	1	1	1	1	1	1	1	2.1	2.1	2.1	80.532	725	725;726;747	1	3	0.0021882	2.8013	NaN	NaN	NaN	0	0	Median	NaN	NaN	NaN	0	0	Median	NaN	NaN	NaN	0	0	Median	NaN	NaN
Q8IY67-2;A0A087WZ13;E9PAU2	Q8IY67-2;A0A087WZ13;E9PAU2	1;1;1	1;1;1	1;1;1		RAVER1	3	1	1	1	0	0	1	0	0	1	0	0	1	1.2	1.2	1.2	77.859	739	739;739;756	1	1	0.002004	2.3389	NaN	NaN	NaN	0	0	Median	NaN	NaN	NaN	0	0	Median	NaN	NaN	NaN	0	0	Median	NaN	NaN
M0R210;A0A087WZ27;P62249;M0QX76;M0R1M5;M0R3H0;Q6IPX4	M0R210;A0A087WZ27;P62249;M0QX76;M0R1M5;M0R3H0;Q6IPX4	4;4;4;2;2;2;2	4;4;4;2;2;2;2	4;4;4;2;2;2;2	40S ribosomal protein S16	RPS16;ZNF90	7	4	4	4	2	3	2	2	3	2	2	3	2	27.9	27.9	27.9	14.419	129	129;129;146;50;85;100;152	1	7	0	8.2469	0.60793	0.85705	47.625	5	0	Median	0.58982	0.83859	3.0789	2	0	Median	2.2949	1.9051	5.8362	2	0	Median	NaN	NaN
A0A087WZD8;Q8WUA4-2;Q8WUA4;C9JNH7	A0A087WZD8;Q8WUA4-2;Q8WUA4;C9JNH7	2;2;2;1	2;2;2;1	2;2;2;1	General transcription factor 3C polypeptide 2	GTF3C2	4	2	2	2	2	2	0	2	2	0	2	2	0	3.4	3.4	3.4	63.874	584	584;585;911;135	1	4	0.0022422	2.9201	0.18867	0.20452	34.179	2	0	Median	NaN	NaN	NaN	1	0	Median	NaN	NaN	NaN	1	0	Median	NaN	NaN
A0A087WZT3;Q9H3K6;H3BV85;H3BTW0;A0A0B4J295;H3BVE0;Q9H3K6-2	A0A087WZT3;Q9H3K6;H3BV85;H3BTW0;A0A0B4J295;H3BVE0;Q9H3K6-2	2;2;1;1;1;1;1	2;2;1;1;1;1;1	2;2;1;1;1;1;1	BolA-like protein 2	BOLA2;BOLA2B	7	2	2	2	1	1	2	1	1	2	1	1	2	16.4	16.4	16.4	16.932	152	152;86;88;89;124;249;58	1	5	0	48.979	NaN	NaN	NaN	1	0	Median	NaN	NaN	NaN	0	0	Median	NaN	NaN	NaN	0	0	Median	NaN	NaN
D6R9P3;D6RD18;D6RBZ0;A0A087WZV1;Q99729-3;Q99729-2;Q99729-4;Q99729	D6R9P3;D6RD18;D6RBZ0;A0A087WZV1;Q99729-3;Q99729-2;Q99729-4;Q99729	8;8;8;8;8;8;6;6	8;8;8;8;8;8;6;6	8;8;8;8;8;8;6;6	Heterogeneous nuclear ribonucleoprotein A/B	HNRNPAB	8	8	8	8	8	5	8	8	5	8	8	5	8	26.1	26.1	26.1	30.302	280	280;283;327;330;285;332;286;332	1	25	0	169.3	0.88575	1.0123	34.132	19	0	Median	0.72351	1.0123	43.071	7	0	Median	1.1906	0.94274	11.552	4	0	Median	0.9102	1.0954
A0A0C4DFV9;A0A087X027;Q01105-3;Q01105-4;Q01105-2;Q01105;P0DME0	A0A0C4DFV9;A0A087X027;Q01105-3;Q01105-4;Q01105-2;Q01105;P0DME0	5;5;5;5;5;5;5	5;5;5;5;5;5;5	5;5;5;5;5;5;5	Protein SET;Protein SETSIP	SET;SETSIP	7	5	5	5	2	4	2	2	4	2	2	4	2	22.2	22.2	22.2	31.124	266	266;292;265;268;277;290;302	1	8	0	29.696	0.89465	1.0566	13.582	7	0	Median	0.70615	1.004	2.0476	2	0	Median	1.6087	1.2563	9.2386	3	0	Median	0.87196	1.0312
A0A087X0X3;P52272-2;P52272;M0R019;M0QZM1;M0R2T0;M0R2I7;M0R0N3;M0QYQ7;M0R0Y6;M0QY96;M0QYL3	A0A087X0X3;P52272-2;P52272;M0R019	28;28;28;14;13;10;9;9;7;5;5;3	28;28;28;14;13;10;9;9;7;5;5;3	28;28;28;14;13;10;9;9;7;5;5;3	Heterogeneous nuclear ribonucleoprotein M	HNRNPM	12	28	28	28	23	24	25	23	24	25	23	24	25	49	49	49	77.569	730	730;691;730;353;383;357;214;276;219;99;116;99	1	94	0	323.31	0.89137	1.0418	12.927	63	0	Median	0.81816	1.1566	9.5815	22	0	Median	1.0985	0.93666	12.581	20	0	Median	0.87995	1.0312
A0A087X1A9;O75396	A0A087X1A9;O75396	1;1	1;1	1;1	Vesicle-trafficking protein SEC22b	SEC22B	2	1	1	1	0	1	0	0	1	0	0	1	0	17.7	17.7	17.7	8.7819	79	79;215	1	1	0	4.7465	NaN	NaN	NaN	0	0	Median	NaN	NaN	NaN	0	0	Median	NaN	NaN	NaN	0	0	Median	NaN	NaN
A0A087X1B7;X6R700;Q9Y3Y2-4;Q9Y3Y2;Q9Y3Y2-3;Q5T7Y7	A0A087X1B7;X6R700;Q9Y3Y2-4;Q9Y3Y2;Q9Y3Y2-3;Q5T7Y7	2;2;2;2;2;1	2;2;2;2;2;1	2;2;2;2;2;1	Chromatin target of PRMT1 protein	CHTOP	6	2	2	2	0	2	0	0	2	0	0	2	0	38.2	38.2	38.2	8.5199	76	76;223;202;248;249;101	1	2	0	3.51	NaN	NaN	NaN	1	0	Median	NaN	NaN	NaN	0	0	Median	NaN	NaN	NaN	1	0	Median	NaN	NaN
A0A087X1N2;Q03701	A0A087X1N2;Q03701	2;2	2;2	2;2	CCAAT/enhancer-binding protein zeta	CEBPZ	2	2	2	2	2	0	0	2	0	0	2	0	0	2.1	2.1	2.1	114.16	998	998;1054	1	2	0	4.6257	NaN	NaN	NaN	0	0	Median	NaN	NaN	NaN	0	0	Median	NaN	NaN	NaN	0	0	Median	NaN	NaN
A0A087X1S2;P67809;C9J5V9;H0Y449;P16989-2;P16989-3;Q9Y2T7;P16989;A0A0D9SEI8	A0A087X1S2;P67809;C9J5V9;H0Y449;P16989-2;P16989-3;Q9Y2T7;P16989	3;3;2;2;2;2;2;2;1	3;3;2;2;2;2;2;2;1	3;3;2;2;2;2;2;2;1	Nuclease-sensitive element-binding protein 1;Y-box-binding protein 3;Y-box-binding protein 2	YBX1;YBX3;YBX2	9	3	3	3	1	3	1	1	3	1	1	3	1	17.2	17.2	17.2	34.656	320	320;324;216;374;303;342;364;372;92	1	6	0	25.529	0.9488	1.2952	18.057	3	0	Median	NaN	NaN	NaN	1	0	Median	NaN	NaN	NaN	1	0	Median	NaN	NaN
I3L1C0;A0A087X1W1;I3L1I8;I3L182;I3L4D8;Q9UQ35-3;Q9UQ35-2;Q9UQ35	I3L1C0;A0A087X1W1;I3L1I8;I3L182;I3L4D8;Q9UQ35-3;Q9UQ35-2;Q9UQ35	1;1;1;1;1;1;1;1	1;1;1;1;1;1;1;1	1;1;1;1;1;1;1;1	Serine/arginine repetitive matrix protein 2	SRRM2	8	1	1	1	1	1	1	1	1	1	1	1	1	21.3	21.3	21.3	10.488	94	94;251;297;895;1018;311;2334;2752	1	4	0.0039139	2.2159	NaN	NaN	NaN	0	0	Median	NaN	NaN	NaN	0	0	Median	NaN	NaN	NaN	0	0	Median	NaN	NaN
A0A087X271;B4DDF4;B4DUT8;Q99439;K7ES69;A0A087X1X5;H3BVI6;Q99439-2;Q15417-3;Q15417	A0A087X271;B4DDF4;B4DUT8;Q99439;K7ES69;A0A087X1X5;H3BVI6;Q99439-2;Q15417-3;Q15417	2;2;2;2;1;1;1;1;1;1	2;2;2;2;1;1;1;1;1;1	2;2;2;2;1;1;1;1;1;1	Calponin;Calponin-2;Calponin-3	CNN2;CNN3	10	2	2	2	1	1	0	1	1	0	1	1	0	12.3	12.3	12.3	19.757	179	179;298;330;309;148;191;218;270;283;329	1	2	0.0056285	2.0031	NaN	NaN	NaN	0	0	Median	NaN	NaN	NaN	0	0	Median	NaN	NaN	NaN	0	0	Median	NaN	NaN
A0A087X2D0;P84103-2;P84103	A0A087X2D0;P84103-2;P84103	4;4;4	3;3;3	3;3;3	Serine/arginine-rich splicing factor 3	SRSF3	3	4	3	3	2	4	2	2	3	2	2	3	2	49.5	49.5	49.5	10.32	95	95;124;164	1	12	0	89.932	0.85933	0.87644	7.6974	4	0	Median	NaN	NaN	NaN	1	0	Median	1.0508	0.90912	12.52	2	0	Median	NaN	NaN
F1T0B3;A0A087X2G1;Q92499-3;Q92499;Q92499-2	F1T0B3;A0A087X2G1;Q92499-3;Q92499;Q92499-2	4;4;4;4;3	4;4;4;4;3	4;4;4;4;3	ATP-dependent RNA helicase DDX1	DDX1	5	4	4	4	3	1	0	3	1	0	3	1	0	14.9	14.9	14.9	73.915	659	659;659;612;740;622	1	4	0	6.5233	NaN	NaN	NaN	0	0	Median	NaN	NaN	NaN	0	0	Median	NaN	NaN	NaN	0	0	Median	NaN	NaN
A0A096LPH6;Q14966-2;Q14966-4;Q14966-3;Q14966	A0A096LPH6;Q14966-2;Q14966-4;Q14966-3;Q14966	2;2;2;2;2	2;2;2;2;2	2;2;2;2;2	Zinc finger protein 638	ZNF638	5	2	2	2	1	1	2	1	1	2	1	1	2	3.1	3.1	3.1	104.05	918	918;814;1139;1957;1978	1	4	0	8.0373	0.93538	1.0634	20.555	4	0	Median	NaN	NaN	NaN	1	0	Median	NaN	NaN	NaN	1	0	Median	1.0271	1.1843
A0A0A0MQR2;Q9BY42;A2A2L5	A0A0A0MQR2;Q9BY42;A2A2L5	2;2;1	2;2;1	2;2;1	Protein RTF2 homolog	RTFDC1	3	2	2	2	2	2	2	2	2	2	2	2	2	9.2	9.2	9.2	37.531	336	336;306;277	1	9	0	28.709	NaN	NaN	NaN	1	0	Median	NaN	NaN	NaN	0	0	Median	NaN	NaN	NaN	0	0	Median	NaN	NaN
A0A0A0MQW0;A0A0A0MR39;A0A0C4DGV1;H0YN19;A0A087WUT0;Q9P2K5-2;Q9P2K5;H0YKS1;A0A087WWC8;Q9P2K5-4;Q9P2K5-3	A0A0A0MQW0;A0A0A0MR39;A0A0C4DGV1;H0YN19;A0A087WUT0;Q9P2K5-2;Q9P2K5	4;4;3;3;3;2;2;1;1;1;1	4;4;3;3;3;2;2;1;1;1;1	4;4;3;3;3;2;2;1;1;1;1	Myelin expression factor 2	MYEF2	11	4	4	4	2	1	3	2	1	3	2	1	3	10.2	10.2	10.2	61.957	576	576;600;211;290;547;576;600;126;126;128;188	1	7	0	13.546	1.1286	1.3018	41.016	3	0	Median	0.77727	1.0958	56.275	2	0	Median	NaN	NaN	NaN	0	0	Median	NaN	NaN
C9JP00;A0A0A0MQX8;Q9NR56-3;Q9NR56-4;Q9NR56-7;Q9NR56-6;Q9NR56-2;Q9NR56-5;Q9NR56	C9JP00;A0A0A0MQX8;Q9NR56-3;Q9NR56-4;Q9NR56-7;Q9NR56-6;Q9NR56-2;Q9NR56-5;Q9NR56	1;1;1;1;1;1;1;1;1	1;1;1;1;1;1;1;1;1	1;1;1;1;1;1;1;1;1	Muscleblind-like protein 1	MBNL1	9	1	1	1	1	0	0	1	0	0	1	0	0	3.2	3.2	3.2	37.898	348	348;400;302;314;340;342;370;382;388	1	1	0	8.7486	NaN	NaN	NaN	0	0	Median	NaN	NaN	NaN	0	0	Median	NaN	NaN	NaN	0	0	Median	NaN	NaN
A0A0A0MRA5;B7Z4B8;Q9BUJ2-4;Q9BUJ2-2;Q9BUJ2;M0R3F1;Q9BUJ2-3;M0QYZ0;M0QYM5;M0QYI8;M0R203;M0QZV6;M0R0K8	A0A0A0MRA5;B7Z4B8;Q9BUJ2-4;Q9BUJ2-2;Q9BUJ2;M0R3F1;Q9BUJ2-3;M0QYZ0	7;7;7;7;7;6;5;4;2;2;1;1;1	7;7;7;7;7;6;5;4;2;2;1;1;1	7;7;7;7;7;6;5;4;2;2;1;1;1	Heterogeneous nuclear ribonucleoprotein U-like protein 1	HNRNPUL1	13	7	7	7	6	6	6	6	6	6	6	6	6	12.8	12.8	12.8	85.939	766	766;767;756;804;856;641;752;371;90;172;81;118;158	1	18	0	33.89	0.89656	1.0187	27.221	14	0	Median	0.69133	0.98494	11.42	4	0	Median	1.2324	0.96942	34.825	5	0	Median	0.94528	1.1225
A0A0A0MRM9;Q14978;Q14978-3;Q14978-2;S4R402;S4R341;S4R349	A0A0A0MRM9;Q14978;Q14978-3;Q14978-2;S4R402;S4R341;S4R349	4;4;4;4;2;2;2	4;4;4;4;2;2;2	4;4;4;4;2;2;2	Nucleolar and coiled-body phosphoprotein 1	NOLC1	7	4	4	4	4	0	2	4	0	2	4	0	2	4.2	4.2	4.2	74.543	708	708;699;700;709;46;73;258	1	6	0	6.2404	NaN	NaN	NaN	1	0	Median	NaN	NaN	NaN	1	0	Median	NaN	NaN	NaN	0	0	Median	NaN	NaN
A0A0A0MRW6;Q9H6R4-3;Q9H6R4-2;Q9H6R4-4;Q9H6R4	A0A0A0MRW6;Q9H6R4-3;Q9H6R4-2;Q9H6R4-4;Q9H6R4	1;1;1;1;1	1;1;1;1;1	1;1;1;1;1	Nucleolar protein 6	NOL6	5	1	1	1	1	0	0	1	0	0	1	0	0	1.4	1.4	1.4	112.16	1008	1008;699;1007;1143;1146	1	1	0	4.7567	NaN	NaN	NaN	0	0	Median	NaN	NaN	NaN	0	0	Median	NaN	NaN	NaN	0	0	Median	NaN	NaN
E9PBE8;E7EQE4;E7ETC9;H7BXS4;Q8WU40;D6R938;E9PBG7;Q5SWX3;E9PF82;A0A0A0MS52;A0A0A0MT11;Q13554-7;Q13557-8;Q13557-12;Q13554-4;Q13557-9;Q13557-10;Q13554-6;Q13555-10;Q13557-5;Q13557;Q13554-3;Q13557-3;Q13557-6;Q13554-8;Q13554-5;Q13557-4;Q13557-11;Q13555-3;Q13555-5;Q13555-4;Q13555-7;Q13555-9;Q13554-2;Q13555-2;Q13555-8;Q13555;Q13555-6;Q13554	E9PBE8;E7EQE4;E7ETC9;H7BXS4;Q8WU40;D6R938;E9PBG7;Q5SWX3;E9PF82;A0A0A0MS52;A0A0A0MT11;Q13554-7;Q13557-8;Q13557-12;Q13554-4;Q13557-9;Q13557-10;Q13554-6;Q13555-10;Q13557-5;Q13557;Q13554-3;Q13557-3;Q13557-6;Q13554-8;Q13554-5;Q13557-4;Q13557-11;Q13555-3;Q13555-5;Q13555-4;Q13555-7;Q13555-9;Q13554-2;Q13555-2;Q13555-8;Q13555;Q13555-6;Q13554	1;1;1;1;1;1;1;1;1;1;1;1;1;1;1;1;1;1;1;1;1;1;1;1;1;1;1;1;1;1;1;1;1;1;1;1;1;1;1	1;1;1;1;1;1;1;1;1;1;1;1;1;1;1;1;1;1;1;1;1;1;1;1;1;1;1;1;1;1;1;1;1;1;1;1;1;1;1	1;1;1;1;1;1;1;1;1;1;1;1;1;1;1;1;1;1;1;1;1;1;1;1;1;1;1;1;1;1;1;1;1;1;1;1;1;1;1	Calcium/calmodulin-dependent protein kinase type II subunit beta;Calcium/calmodulin-dependent protein kinase type II subunit delta;Calcium/calmodulin-dependent protein kinase type II subunit gamma	CAMK2B;CAMK2G;CAMK2D	39	1	1	1	1	1	1	1	1	1	1	1	1	17.9	17.9	17.9	18.996	168	168;173;180;362;453;498;512;516;533;539;558;449;478;478;479;489;492;492;495;498;499;503;510;513;517;518;519;524;524;527;529;533;542;542;547;556;558;588;666	1	4	0	77.951	NaN	NaN	NaN	0	0	Median	NaN	NaN	NaN	0	0	Median	NaN	NaN	NaN	0	0	Median	NaN	NaN
A0A0A0MSI0;Q06830;A0A0A0MRQ5;H7C3T4;Q13162	A0A0A0MSI0;Q06830	7;7;3;2;2	7;7;3;2;2	7;7;3;2;2	Peroxiredoxin-1	PRDX1	5	7	7	7	4	4	7	4	4	7	4	4	7	34.5	34.5	34.5	18.976	171	171;199;97;161;271	1	15	0	18.661	0.71493	0.59904	46.605	11	0	Median	0.33334	0.47394	46.867	4	0	Median	1.1065	0.86866	39.933	4	0	Median	0.50087	0.59904
A0A0A0MSJ0;Q86XP3-2;Q86XP3;J3KRE3	A0A0A0MSJ0;Q86XP3-2;Q86XP3	3;3;3;1	3;3;3;1	3;3;3;1	ATP-dependent RNA helicase DDX42	DDX42	4	3	3	3	2	1	1	2	1	1	2	1	1	5.2	5.2	5.2	77.813	708	708;819;938;99	1	4	0	4.5732	NaN	NaN	NaN	0	0	Median	NaN	NaN	NaN	0	0	Median	NaN	NaN	NaN	0	0	Median	NaN	NaN
A0A0A0MSZ9;Q05048;A3KFI9	A0A0A0MSZ9;Q05048	3;3;1	3;3;1	3;3;1	Cleavage stimulation factor subunit 1	CSTF1	3	3	3	3	2	3	1	2	3	1	2	3	1	9.6	9.6	9.6	38.448	345	345;431;142	1	6	0	7.0112	0.80094	0.85382	32.617	4	0	Median	0.6051	0.83076	33.659	2	0	Median	NaN	NaN	NaN	1	0	Median	NaN	NaN
A0A0B4J1R6;P29401;P29401-2	A0A0B4J1R6;P29401;P29401-2	1;1;1	1;1;1	1;1;1	Transketolase	TKT	3	1	1	1	1	1	0	1	1	0	1	1	0	4.8	4.8	4.8	49.91	457	457;623;631	1	2	0.0021459	2.6906	0.84251	0.89493	33.641	2	0	Median	NaN	NaN	NaN	1	0	Median	NaN	NaN	NaN	1	0	Median	NaN	NaN
A0A0B4J1Z1;C9JAB2;Q16629-3;Q16629-2;Q16629-4;Q16629	A0A0B4J1Z1;C9JAB2;Q16629-3;Q16629-2;Q16629-4;Q16629	7;7;7;7;7;7	7;7;7;7;7;7	6;6;6;6;6;6	Serine/arginine-rich splicing factor 7	SRSF7	6	7	7	6	5	6	4	5	6	4	5	5	4	42.3	42.3	42.3	15.763	137	137;235;132;135;226;238	1	18	0	60.182	0.8932	0.9106	7.4954	8	0	Median	NaN	NaN	NaN	1	0	Median	1.1179	0.95589	9.192	4	0	Median	0.77958	0.8908
A0A0B4J220;E9PLD3;E9PRG8	A0A0B4J220;E9PLD3;E9PRG8	2;1;1	2;1;1	2;1;1	Uncharacterized protein C11orf98	C11orf98	3	2	2	2	0	0	2	0	0	2	0	0	2	21.1	21.1	21.1	14.234	123	123;99;122	1	2	0	9.4191	0.23305	0.27594	38.181	2	0	Median	NaN	NaN	NaN	0	0	Median	NaN	NaN	NaN	0	0	Median	0.23305	0.27594
A0A0B4J269;Q13509;Q13509-2;G3V2A3;G3V5W4;G3V2R8;G3V3R4;M0R2D3;G3V2N6;CON__ENSEMBL:ENSBTAP00000025008;Q9H4B7;M0R042;M0QYM7	A0A0B4J269;Q13509;Q13509-2	10;10;8;4;2;2;2;2;2;2;2;1;1	1;1;0;0;1;1;1;0;1;0;0;0;0	1;1;0;0;1;1;1;0;1;0;0;0;0	Tubulin beta-3 chain	TUBB3	13	10	1	1	6	9	4	1	1	0	1	1	0	14.8	1.5	1.5	88.381	797	797;450;378;189;97;118;148;155;164;536;451;144;161	1	2	0	6.4196	1.2797	1.3409	24.515	2	0	Median	NaN	NaN	NaN	1	0	Median	NaN	NaN	NaN	1	0	Median	NaN	NaN
A0A0B4J2E5;Q15269	A0A0B4J2E5;Q15269	2;2	2;2	2;2	Periodic tryptophan protein 2 homolog	PWP2	2	2	2	2	2	0	1	2	0	1	2	0	1	4.5	4.5	4.5	102.45	919	919;919	1	3	0	20.036	NaN	NaN	NaN	1	0	Median	NaN	NaN	NaN	0	0	Median	NaN	NaN	NaN	0	0	Median	NaN	NaN
F8WD59;C9J9K3;A0A0C4DG17;P08865	F8WD59;C9J9K3;A0A0C4DG17;P08865	1;1;1;1	1;1;1;1	1;1;1;1	40S ribosomal protein SA	RPSA	4	1	1	1	1	1	0	1	1	0	1	1	0	11.2	11.2	11.2	12.647	116	116;264;300;295	1	2	0	9.1367	1.3185	1.4494	86.697	2	0	Median	NaN	NaN	NaN	1	0	Median	NaN	NaN	NaN	1	0	Median	NaN	NaN
A0A0C4DG89;Q7L014	A0A0C4DG89;Q7L014	2;2	2;2	2;2	Probable ATP-dependent RNA helicase DDX46	DDX46	2	2	2	2	0	1	1	0	1	1	0	1	1	1.9	1.9	1.9	117.46	1032	1032;1031	1	2	0.0055866	1.9653	1.2234	1.1633	23.262	2	0	Median	NaN	NaN	NaN	0	0	Median	NaN	NaN	NaN	1	0	Median	NaN	NaN
A0A0C4DGB6;CON__P02768-1;P02768;C9JKR2;B7WNR0;P02768-2;A0A087WWT3;P02768-3;H7C013	A0A0C4DGB6;CON__P02768-1;P02768;C9JKR2;B7WNR0;P02768-2;A0A087WWT3;P02768-3	5;5;5;4;4;4;3;3;2	1;1;1;1;1;1;1;1;1	1;1;1;1;1;1;1;1;1	Serum albumin	ALB	9	5	1	1	4	2	4	1	0	0	1	0	0	6.5	1.7	1.7	69.226	604	604;609;609;417;494;417;396;396;197	1	2	0.0022573	2.9402	NaN	NaN	NaN	0	0	Median	NaN	NaN	NaN	0	0	Median	NaN	NaN	NaN	0	0	Median	NaN	NaN
F5GWX5;A0A0C4DGG9;Q14839;Q14839-2;K7EMY3;F2Z2R5;Q8TDI0;Q12873-2;Q12873;Q12873-3	F5GWX5;A0A0C4DGG9;Q14839;Q14839-2	6;6;6;6;1;1;1;1;1;1	6;6;6;6;1;1;1;1;1;1	6;6;6;6;1;1;1;1;1;1	Chromodomain-helicase-DNA-binding protein 4	CHD4	10	6	6	6	2	5	2	2	5	2	2	5	2	3.5	3.5	3.5	217.1	1905	1905;1937;1912;1940;1060;1225;1954;1966;2000;2059	1	10	0	12.807	1.3413	1.2053	11.597	5	0	Median	NaN	NaN	NaN	1	0	Median	1.4335	1.1505	9.6695	4	0	Median	NaN	NaN
A0A0D9SFB3;A0A0D9SG12;A0A0D9SF53;O00571-2;O00571;O15523-2;O15523;O15523-3	A0A0D9SFB3;A0A0D9SG12;A0A0D9SF53;O00571-2;O00571;O15523-2;O15523	4;4;4;4;4;3;3;1	3;3;3;3;3;2;2;1	3;3;3;3;3;2;2;1	ATP-dependent RNA helicase DDX3X;ATP-dependent RNA helicase DDX3Y	DDX3X;DDX3Y	8	4	3	3	1	4	1	0	3	0	0	3	0	6.7	5	5	70.839	640	640;647;733;646;662;657;660;291	1	3	0	5.734	3.4661	2.82	0.88055	2	0	Median	NaN	NaN	NaN	0	0	Median	3.4661	2.82	0.88055	2	0	Median	NaN	NaN
A0A0D9SF63;Q9BZK7;C9JLJ1;C9JCK0;C9JBN1;A0A0D9SF25;F8W9D8;C9IYU9;Q9BQ87;O60907-2;O60907	A0A0D9SF63;Q9BZK7;C9JLJ1;C9JCK0;C9JBN1;A0A0D9SF25;F8W9D8;C9IYU9;Q9BQ87;O60907-2;O60907	2;2;1;1;1;1;1;1;1;1;1	2;2;1;1;1;1;1;1;1;1;1	2;2;1;1;1;1;1;1;1;1;1	F-box-like/WD repeat-containing protein TBL1XR1;F-box-like/WD repeat-containing protein TBL1Y;F-box-like/WD repeat-containing protein TBL1X	TBL1XR1;TBL1Y;TBL1X	11	2	2	2	1	2	1	1	2	1	1	2	1	7.6	7.6	7.6	51.556	474	474;514;55;73;76;122;144;145;522;526;577	1	4	0	5.5342	1.1463	0.95856	30.932	4	0	Median	NaN	NaN	NaN	1	0	Median	1.1463	0.89937	11.113	2	0	Median	NaN	NaN
A0A0G2JIW1;P0DMV9;P0DMV8;P0DMV8-2;V9GZ37;Q53FA3;P34931	A0A0G2JIW1;P0DMV9;P0DMV8;P0DMV8-2;V9GZ37	16;16;16;15;9;5;5	15;15;15;14;9;4;4	12;12;12;11;7;2;2	Heat shock 70 kDa protein 1B;Heat shock 70 kDa protein 1A	HSPA1B;HSPA1A	7	16	15	12	14	15	14	14	15	13	12	12	12	26.9	24.9	18.2	70.108	642	642;641;641;586;476;641;641	1	57	0	152.94	0.97299	1.1416	22.129	29	0	Median	0.636	0.89898	19.085	8	0	Median	1.7099	1.393	15.124	13	0	Median	0.90108	1.0545
A0A0G2JKR7;P28702;P28702-3	A0A0G2JKR7;P28702;P28702-3	5;5;5	1;1;1	1;1;1	Retinoic acid receptor RXR-beta	RXRB	3	5	1	1	3	5	5	0	1	1	0	1	1	17.3	3.2	3.2	38.516	347	347;533;537	1	2	0.0091743	1.9195	NaN	NaN	NaN	1	0	Median	NaN	NaN	NaN	0	0	Median	NaN	NaN	NaN	1	0	Median	NaN	NaN
Q4VY20;A0A0J9YWZ2;Q4VY19;A0A0J9YWE8;P31946-2;P31946	Q4VY20;A0A0J9YWZ2;Q4VY19;A0A0J9YWE8;P31946-2;P31946	2;2;2;2;2;2	1;1;1;1;1;1	1;1;1;1;1;1	14-3-3 protein beta/alpha;14-3-3 protein beta/alpha, N-terminally processed	YWHAB	6	2	1	1	1	1	0	0	1	0	0	1	0	29.7	18.9	18.9	8.4284	74	74;81;100;149;244;246	1	1	0.0022523	2.9367	NaN	NaN	NaN	1	0	Median	NaN	NaN	NaN	0	0	Median	NaN	NaN	NaN	1	0	Median	NaN	NaN
D6REM6;A0A0R4J2E8;A8MXP9;P43243;D6R991;H0Y8T4;B3KM87;P43243-2;D6RBI2;D6RBK5;D6RE02;D6RIA2;D6RB45;D6R9F3;D6RAM9;D6RAY2;D6RBS2;D6RCM3;D6REK4;D6R8Z5;Q68E03	D6REM6;A0A0R4J2E8;A8MXP9;P43243;D6R991	18;18;18;18;15;7;5;5;2;2;2;2;1;1;1;1;1;1;1;1;1	18;18;18;18;15;7;5;5;2;2;2;2;1;1;1;1;1;1;1;1;1	18;18;18;18;15;7;5;5;2;2;2;2;1;1;1;1;1;1;1;1;1	Matrin-3	MATR3	21	18	18	18	16	13	17	16	13	17	16	13	17	24.3	24.3	24.3	88.358	794	794;847;895;847;433;334;509;559;109;121;125;172;47;78;81;86;87;99;100;107;283	1	61	0	223.86	0.85841	0.96728	17.224	53	0	Median	0.79534	1.1145	12.941	19	0	Median	1.0305	0.82656	8.695	14	0	Median	0.82795	0.96298
A0A0U1RQF0;P49327;A0A0U1RRG3	A0A0U1RQF0;P49327	15;15;3	15;15;3	15;15;3	Fatty acid synthase;[Acyl-carrier-protein] S-acetyltransferase;[Acyl-carrier-protein] S-malonyltransferase;3-oxoacyl-[acyl-carrier-protein] synthase;3-oxoacyl-[acyl-carrier-protein] reductase;3-hydroxyacyl-[acyl-carrier-protein] dehydratase;Enoyl-[acyl-carrier-protein] reductase;Oleoyl-[acyl-carrier-protein] hydrolase	FASN	3	15	15	15	8	12	11	8	12	11	8	12	11	6.9	6.9	6.9	273.2	2509	2509;2511;150	1	31	0	37.482	0.9478	1.1384	33.346	19	0	Median	0.51986	0.72736	32	5	0	Median	1.8005	1.4127	21.7	6	0	Median	0.93096	1.0931
A0A0U1RQH7;H0Y4X3;G3XAC6;Q14498-3;Q14498-2;Q14498;A0A0U1RQW2;A0A087X122;Q5QP22;Q5QP23	A0A0U1RQH7;H0Y4X3;G3XAC6;Q14498-3;Q14498-2;Q14498;A0A0U1RQW2	3;3;3;3;3;3;2;1;1;1	3;3;3;3;3;3;2;1;1;1	3;3;3;3;3;3;2;1;1;1	RNA-binding protein 39	RBM39	10	3	3	3	2	2	3	2	2	3	2	2	3	15.5	15.5	15.5	26.698	245	245;337;423;508;524;530;163;59;193;231	1	9	0	29.624	0.64435	0.81859	28.685	2	0	Median	NaN	NaN	NaN	1	0	Median	NaN	NaN	NaN	0	0	Median	NaN	NaN
A0A0U1RR32;A0A0U1RRH7;Q99878;Q96KK5;Q9BTM1;Q16777;Q6FI13;P20671;P0C0S8;H0YFX9;Q9BTM1-2;Q96QV6;P16104;Q71UI9-5;Q8IUE6	A0A0U1RR32;A0A0U1RRH7;Q99878;Q96KK5;Q9BTM1;Q16777;Q6FI13;P20671;P0C0S8;H0YFX9;Q9BTM1-2;Q96QV6;P16104	6;6;6;6;6;6;6;6;6;5;5;3;3;1;1	6;6;6;6;6;6;6;6;6;5;5;3;3;1;1	2;2;2;2;2;2;2;2;2;2;2;0;0;0;0	Histone H2A type 1-J;Histone H2A type 1-H;Histone H2A.J;Histone H2A type 2-C;Histone H2A type 2-A;Histone H2A type 1-D;Histone H2A type 1;Histone H2A;Histone H2A type 1-A;Histone H2AX	HIST1H2AJ;HIST1H2AH;H2AFJ;HIST2H2AC;HIST2H2AA3;HIST1H2AD;HIST1H2AG;HIST1H2AA;H2AFX	15	6	6	2	5	6	4	5	6	4	1	2	1	27.2	27.2	10.7	18.481	169	169;170;128;128;129;129;130;130;130;92;151;131;143;66;130	1	23	0	249.28	0.62847	0.84543	51.526	11	0	Median	0.56083	0.8007	4.548	4	0	Median	2.7301	2.1616	9.3094	4	0	Median	0.60846	0.72996
Q6MZZ4;A0A0U1RRL5;P32519-2;P32519	Q6MZZ4;A0A0U1RRL5;P32519-2;P32519	1;1;1;1	1;1;1;1	1;1;1;1	ETS-related transcription factor Elf-1	DKFZp686H0575;ELF1	4	1	1	1	0	0	1	0	0	1	0	0	1	4.2	4.2	4.2	38.995	361	361;615;595;619	1	1	0	6.8827	NaN	NaN	NaN	0	0	Median	NaN	NaN	NaN	0	0	Median	NaN	NaN	NaN	0	0	Median	NaN	NaN
A0A0U1RRM1;Q8WXI9;A0A0U1RR30;Q86YP4-2;Q86YP4;Q86YP4-3	A0A0U1RRM1;Q8WXI9;A0A0U1RR30;Q86YP4-2;Q86YP4;Q86YP4-3	2;2;1;1;1;1	2;2;1;1;1;1	2;2;1;1;1;1	Transcriptional repressor p66-beta;Transcriptional repressor p66-alpha	GATAD2B;GATAD2A	6	2	2	2	0	2	0	0	2	0	0	2	0	4.7	4.7	4.7	63.461	577	577;593;263;608;633;634	1	2	0	30.918	NaN	NaN	NaN	1	0	Median	NaN	NaN	NaN	0	0	Median	NaN	NaN	NaN	1	0	Median	NaN	NaN
A0A0U1RRM4;P26599;P26599-2;P26599-3;A6NLN1;K7EKJ7;K7ES59;A0A0D9SF20;K7ELW5;K7EK45;A0A087WUW5	A0A0U1RRM4;P26599;P26599-2;P26599-3;A6NLN1;K7EKJ7	8;8;8;8;7;4;3;3;2;2;1	8;8;8;8;7;4;3;3;2;2;1	6;6;6;6;5;3;2;3;1;1;1	Polypyrimidine tract-binding protein 1	PTBP1	11	8	8	6	7	6	7	7	6	7	5	5	5	19.4	19.4	16.8	62.463	588	588;531;550;557;527;238;149;197;105;256;82	1	30	0	83.404	0.87975	0.96808	14.18	15	0	Median	0.7446	1.0758	16.224	5	0	Median	1.1683	0.96113	11.215	5	0	Median	0.87792	1.044
Q5TCT4;A2A2V2;P42696-2;P42696	Q5TCT4;A2A2V2;P42696-2;P42696	1;1;1;1	1;1;1;1	1;1;1;1	RNA-binding protein 34	RBM34	4	1	1	1	0	0	1	0	0	1	0	0	1	6.2	6.2	6.2	24.079	211	211;408;225;430	1	1	0.0092937	1.9515	NaN	NaN	NaN	0	0	Median	NaN	NaN	NaN	0	0	Median	NaN	NaN	NaN	0	0	Median	NaN	NaN
A6NHN7;A6NHB5;Q14202-2;Q14202;H7C1I7;Q5VZL5-3;Q5VZL5-2;Q5VZL5-4;Q5VZL5	A6NHN7;A6NHB5;Q14202-2;Q14202	3;3;3;3;1;1;1;1;1	3;3;3;3;1;1;1;1;1	3;3;3;3;1;1;1;1;1	Zinc finger MYM-type protein 3	ZMYM3	9	3	3	3	2	3	2	2	3	2	2	3	2	2.9	2.9	2.9	141.79	1280	1280;1372;1358;1370;1207;1224;1459;1516;1548	1	7	0	9.28	0.55152	0.78911	22.637	5	0	Median	0.53902	0.80782	6.0583	2	0	Median	NaN	NaN	NaN	1	0	Median	0.6229	0.80026
A6NJH9;P47813;O14602	A6NJH9;P47813;O14602	1;1;1	1;1;1	1;1;1	Eukaryotic translation initiation factor 1A, X-chromosomal;Eukaryotic translation initiation factor 1A, Y-chromosomal	EIF1AY;EIF1AX	3	1	1	1	0	1	1	0	1	1	0	1	1	12.6	12.6	12.6	14.455	127	127;144;144	1	2	0.0039062	2.2131	NaN	NaN	NaN	1	0	Median	NaN	NaN	NaN	0	0	Median	NaN	NaN	NaN	1	0	Median	NaN	NaN
J3QLE5;A8MT02;P14678-2;P63162;P14678;P63162-2;P14678-3;J3KRY3;S4R3P3	J3QLE5;A8MT02;P14678-2;P63162;P14678;P63162-2;P14678-3	3;3;3;3;3;3;3;1;1	3;3;3;3;3;3;3;1;1	3;3;3;3;3;3;3;1;1	Small nuclear ribonucleoprotein-associated proteins B and B;Small nuclear ribonucleoprotein-associated protein N	SNRPN;SNRPB	9	3	3	3	1	1	1	1	1	1	1	1	1	21.3	21.3	21.3	17.546	169	169;288;231;240;240;244;289;59;70	1	3	0	5.0183	1.7754	1.4676	54.24	3	0	Median	NaN	NaN	NaN	1	0	Median	NaN	NaN	NaN	1	0	Median	NaN	NaN
K7EMA7;H7BY10;K7EJV9;K7ERT8;A8MUS3;P62750	K7EMA7;H7BY10;K7EJV9;K7ERT8;A8MUS3;P62750	2;2;2;2;2;2	2;2;2;2;2;2	2;2;2;2;2;2	60S ribosomal protein L23a	RPL23A	6	2	2	2	2	1	2	2	1	2	2	1	2	30	30	30	7.9232	70	70;158;170;175;194;156	1	5	0	10.971	0.53874	0.73764	30.604	5	0	Median	0.53294	0.74567	1.5303	2	0	Median	NaN	NaN	NaN	1	0	Median	0.56148	0.66662
Q49AN9;F5H013;P62308;A8MWD9	Q49AN9;F5H013;P62308;A8MWD9	1;1;1;1	1;1;1;1	1;1;1;1	Small nuclear ribonucleoprotein G;Putative small nuclear ribonucleoprotein G-like protein 15	SNRPG;SNRPGP15	4	1	1	1	1	1	1	1	1	1	1	1	1	20.3	20.3	20.3	7.1013	64	64;68;76;76	1	4	0.0022272	2.894	0.78176	1.0719	21.31	3	0	Median	NaN	NaN	NaN	1	0	Median	NaN	NaN	NaN	1	0	Median	NaN	NaN
C9JWM1;A8MZI9;H9KVB1;Q01196-6;Q01196-5;Q01196-7;Q01196-3;Q01196-4;Q01196;Q01196-9;Q01196-10;Q01196-2;Q01196-8	C9JWM1;A8MZI9;H9KVB1;Q01196-6;Q01196-5;Q01196-7;Q01196-3;Q01196-4;Q01196;Q01196-9;Q01196-10;Q01196-2;Q01196-8	1;1;1;1;1;1;1;1;1;1;1;1;1	1;1;1;1;1;1;1;1;1;1;1;1;1	1;1;1;1;1;1;1;1;1;1;1;1;1	Runt-related transcription factor 1	RUNX1	13	1	1	1	0	0	1	0	0	1	0	0	1	10.7	10.7	10.7	14.904	140	140;256;389;188;224;242;250;257;453;456;468;472;480	1	1	0.0021053	2.5386	NaN	NaN	NaN	1	0	Median	NaN	NaN	NaN	0	0	Median	NaN	NaN	NaN	0	0	Median	NaN	NaN
B0QYK0;Q01844-6;Q01844-3;Q01844;Q01844-5;H7BY36;A0A0D9SFL3;C9JGE3;Q01844-2;F8WC90;Q01844-4	B0QYK0;Q01844-6;Q01844-3;Q01844;Q01844-5;H7BY36;A0A0D9SFL3;C9JGE3;Q01844-2	4;4;4;4;4;3;3;3;3;1;1	4;4;4;4;4;3;3;3;3;1;1	4;4;4;4;4;3;3;3;3;1;1	RNA-binding protein EWS	EWSR1	11	4	4	4	2	3	4	2	3	4	2	3	4	9.2	9.2	9.2	64.929	618	618;600;655;656;661;308;584;620;583;293;354	1	13	0	79.925	0.78296	0.9791	25.578	8	0	Median	0.66044	1.1274	35.765	3	0	Median	NaN	NaN	NaN	1	0	Median	0.78296	0.95786
B2R4S9;U3KQK0;Q99880;Q99879;Q99877;Q93079;Q5QNW6;P62807;P58876;P57053;O60814;Q5QNW6-2;Q96A08	B2R4S9;U3KQK0;Q99880;Q99879;Q99877;Q93079;Q5QNW6;P62807;P58876;P57053;O60814;Q5QNW6-2	7;7;7;7;7;7;7;7;7;7;7;7;2	7;7;7;7;7;7;7;7;7;7;7;7;2	3;3;3;3;3;3;3;3;3;3;3;3;0	Histone H2B;Histone H2B type 1-L;Histone H2B type 1-M;Histone H2B type 1-N;Histone H2B type 1-H;Histone H2B type 2-F;Histone H2B type 1-C/E/F/G/I;Histone H2B type 1-D;Histone H2B type F-S;Histone H2B type 1-K	HIST1H2BI;HIST1H2BN;HIST1H2BL;HIST1H2BM;HIST1H2BH;HIST2H2BF;HIST1H2BC;HIST1H2BD;H2BFS;HIST1H2BK	13	7	7	3	5	6	4	5	6	4	2	3	1	50	50	9.5	13.906	126	126;166;126;126;126;126;126;126;126;126;126;134;127	1	20	0	30.283	0.65599	0.88266	54.569	11	0	Median	0.576	0.83208	6.2536	3	0	Median	2.2651	1.9392	11.048	5	0	Median	0.6	0.70137
G3V4W0;B4DY08;B2R5W2;P07910-4;P07910-2;P07910;G3V576;G3V4C1;G3V2Q1;G3V555;G3V575;P07910-3;G3V5X6;G3V3K6;G3V251;B4DSU6;A0A0G2JNQ3;O60812;B2RXH8;G3V4M8;G3V5V7;G3V2D6;A0A0G2JPF8;P0DMR1;B7ZW38;G3V2H6	G3V4W0;B4DY08;B2R5W2;P07910-4;P07910-2;P07910;G3V576;G3V4C1;G3V2Q1;G3V555;G3V575;P07910-3;G3V5X6;G3V3K6;G3V251;B4DSU6;A0A0G2JNQ3;O60812;B2RXH8	13;13;13;13;13;13;12;12;12;9;9;9;7;7;7;7;7;7;7;6;6;6;6;6;6;5	13;13;13;13;13;13;12;12;12;9;9;9;7;7;7;7;7;7;7;6;6;6;6;6;6;5	13;13;13;13;13;13;12;12;12;9;9;9;7;7;7;7;7;7;7;6;6;6;6;6;6;5	Heterogeneous nuclear ribonucleoproteins C1/C2;Heterogeneous nuclear ribonucleoprotein C-like 1;Heterogeneous nuclear ribonucleoprotein C-like 2	HNRNPC;HNRNPCL1;HNRNPCL2	26	13	13	13	10	8	10	10	8	10	10	8	10	43.9	43.9	43.9	28.916	262	262;288;290;250;293;306;231;292;305;175;187;226;117;121;126;147;293;293;293;66;180;214;293;293;293;54	1	35	0	93.808	0.94257	1.1018	16.086	28	0	Median	0.77496	1.1018	18.441	10	0	Median	1.316	1.0595	18.499	8	0	Median	0.94446	1.1357
B3KXD6;B5MCF9;O00541;O00541-2	B3KXD6;B5MCF9;O00541;O00541-2	4;4;4;3	4;4;4;3	4;4;4;3	Pescadillo homolog	PES1	4	4	4	4	2	0	2	2	0	2	2	0	2	15.1	15.1	15.1	51.464	449	449;571;588;583	1	4	0	6.5075	0.23621	0.27638	24.828	2	0	Median	NaN	NaN	NaN	0	0	Median	NaN	NaN	NaN	0	0	Median	0.23621	0.27638
K7EMV3;B4DEB1;K7EK07;K7ES00;Q71DI3;Q16695;P84243;P68431;K7EP01;Q6NXT2	K7EMV3;B4DEB1;K7EK07;K7ES00;Q71DI3;Q16695;P84243;P68431	3;3;3;3;3;3;3;3;1;1	3;3;3;3;3;3;3;3;1;1	2;2;2;2;2;2;2;2;0;0	Histone H3;Histone H3.2;Histone H3.1t;Histone H3.3;Histone H3.1	H3F3B;H3F3A;HIST2H3A;HIST3H3;HIST1H3A	10	3	3	2	3	3	3	3	3	3	2	2	2	19.6	19.6	12	10.334	92	92;123;132;151;136;136;136;136;113;135	1	12	0	112.78	0.77582	0.97475	38.197	11	0	Median	0.70501	0.97475	5.1561	3	0	Median	2.3348	1.9008	8.2793	4	0	Median	0.72986	0.86902
H7C048;K7EMQ8;J3QKS7;B4DGM3;Q969G3-6;Q969G3-5;Q969G3-3;Q969G3-2;Q969G3-4;Q969G3	H7C048;K7EMQ8;J3QKS7;B4DGM3;Q969G3-6;Q969G3-5;Q969G3-3;Q969G3-2;Q969G3-4;Q969G3	2;2;2;2;2;2;2;2;2;2	2;2;2;2;2;2;2;2;2;2	2;2;2;2;2;2;2;2;2;2	SWI/SNF-related matrix-associated actin-dependent regulator of chromatin subfamily E member 1	SMARCE1	10	2	2	2	0	2	0	0	2	0	0	2	0	15.9	15.9	15.9	18.257	157	157;177;288;393;293;328;341;363;376;411	1	2	0.0091912	1.9197	NaN	NaN	NaN	1	0	Median	NaN	NaN	NaN	0	0	Median	NaN	NaN	NaN	1	0	Median	NaN	NaN
B4DJF2;I3L3T1;P62258;I3L0W5;K7EIT4;A2IDB2;P31947-2;P62258-2;Q04917;P31947	B4DJF2;I3L3T1;P62258	3;3;3;1;1;1;1;1;1;1	2;2;2;1;0;0;0;0;0;0	2;2;2;1;0;0;0;0;0;0	14-3-3 protein epsilon	YWHAE	10	3	2	2	2	2	1	1	2	1	1	2	1	39.4	30.9	30.9	10.949	94	94;107;255;38;109;162;216;233;246;248	1	4	0	8.2486	1.2836	1.1835	30.718	4	0	Median	NaN	NaN	NaN	1	0	Median	2.0463	1.5115	23.06	2	0	Median	NaN	NaN
B8ZZF7;B4DLP0;O00338;O00338-2	B8ZZF7;B4DLP0;O00338;O00338-2	1;1;1;1	1;1;1;1	1;1;1;1	Sulfotransferase;Sulfotransferase 1C2	SULT1C2	4	1	1	1	1	1	1	1	1	1	1	1	1	5	5	5	30.653	259	259;310;296;307	1	5	0	4.6368	NaN	NaN	NaN	0	0	Median	NaN	NaN	NaN	0	0	Median	NaN	NaN	NaN	0	0	Median	NaN	NaN
B4DUR8;P49368-2;P49368	B4DUR8;P49368-2;P49368	2;2;2	2;2;2	2;2;2	T-complex protein 1 subunit gamma	CCT3	3	2	2	2	0	0	2	0	0	2	0	0	2	5.8	5.8	5.8	55.674	500	500;507;545	1	2	0.0091575	1.9186	0.86844	1.1135	19.321	2	0	Median	NaN	NaN	NaN	0	0	Median	NaN	NaN	NaN	0	0	Median	0.86844	1.1135
M0R1V7;J3QS39;J3QTR3;F5H6Q2;F5GYU3;F5H2Z3;F5H265;B4DV12;F5H388;F5H747;F5GXK7;J3QKN0;Q5PY61;Q96C32;P62987;P62979;P0CG47;P0CG48;J3QSA3;F5GZ39;M0R1M6;M0R2S1	M0R1V7;J3QS39;J3QTR3;F5H6Q2;F5GYU3;F5H2Z3;F5H265;B4DV12;F5H388;F5H747;F5GXK7;J3QKN0;Q5PY61;Q96C32;P62987;P62979;P0CG47;P0CG48;J3QSA3;F5GZ39;M0R1M6;M0R2S1	2;2;2;2;2;2;2;2;2;2;2;2;2;2;2;2;2;2;1;1;1;1	2;2;2;2;2;2;2;2;2;2;2;2;2;2;2;2;2;2;1;1;1;1	2;2;2;2;2;2;2;2;2;2;2;2;2;2;2;2;2;2;1;1;1;1	Ubiquitin-60S ribosomal protein L40;Ubiquitin;60S ribosomal protein L40;Ubiquitin-40S ribosomal protein S27a;Ubiquitin;40S ribosomal protein S27a;Polyubiquitin-B;Ubiquitin;Polyubiquitin-C;Ubiquitin	UBA52;UBB;RPS27A;UBC	22	2	2	2	1	2	1	1	2	1	1	2	1	39.7	39.7	39.7	7.1321	63	63;93;106;123;134;136;149;153;155;161;169;206;229;305;128;156;229;685;43;61;114;138	1	7	0	55.906	NaN	NaN	NaN	0	0	Median	NaN	NaN	NaN	0	0	Median	NaN	NaN	NaN	0	0	Median	NaN	NaN
B4DY09;Q12905;X6R6Z1;A0A0A0MRL0	B4DY09;Q12905;X6R6Z1;A0A0A0MRL0	4;4;2;2	4;4;2;2	4;4;2;2	Interleukin enhancer-binding factor 2	ILF2	4	4	4	4	4	4	4	4	4	4	4	4	4	10.8	10.8	10.8	38.91	352	352;390;115;150	1	12	0	14.431	0.63261	0.8076	38.949	12	0	Median	0.46772	0.66377	8.9471	4	0	Median	1.4531	1.2652	42.677	4	0	Median	0.63261	0.81956
B5MBZ0;Q9HC35-2;Q9HC35	B5MBZ0;Q9HC35-2;Q9HC35	2;2;2	2;2;2	2;2;2	Echinoderm microtubule-associated protein-like 4	EML4	3	2	2	2	1	2	1	1	2	1	1	2	1	2.4	2.4	2.4	110.18	992	992;923;981	1	4	0	10.216	0.85021	1.0157	15.841	3	0	Median	NaN	NaN	NaN	1	0	Median	NaN	NaN	NaN	1	0	Median	NaN	NaN
B5MCW2;G5E9G0;P39023;H7C3M2;H7C422	B5MCW2;G5E9G0;P39023;H7C3M2;H7C422	2;2;2;1;1	2;2;2;1;1	2;2;2;1;1	60S ribosomal protein L3	RPL3	5	2	2	2	2	1	1	2	1	1	2	1	1	8.8	8.8	8.8	31.243	272	272;351;403;261;305	1	4	0	6.4662	NaN	NaN	NaN	0	0	Median	NaN	NaN	NaN	0	0	Median	NaN	NaN	NaN	0	0	Median	NaN	NaN
C9J2Q4;B5MCX3;Q15019;Q15019-3;Q15019-2;H7C310;H7C2Y0;B5MD47;C9JZI2;C9IY94;C9IZU3;C9JQJ4;C9J938;C9JB25	C9J2Q4;B5MCX3;Q15019;Q15019-3;Q15019-2;H7C310;H7C2Y0	3;3;3;3;3;2;2;1;1;1;1;1;1;1	3;3;3;3;3;2;2;1;1;1;1;1;1;1	3;3;3;3;3;2;2;1;1;1;1;1;1;1	Septin-2	2016-09-02	14	3	3	3	2	3	0	2	3	0	2	3	0	18.5	18.5	18.5	21.087	184	184;321;361;371;396;161;188;94;105;121;131;147;148;173	1	5	0	7.5218	3.5864	2.8169	38.778	3	0	Median	NaN	NaN	NaN	1	0	Median	3.7944	2.9803	7.976	2	0	Median	NaN	NaN
K7ELA4;B5MD17;J3KS05;P83916;C9JWS9	K7ELA4;B5MD17;J3KS05;P83916;C9JWS9	3;3;3;3;2	2;2;2;2;2	2;2;2;2;2	Chromobox protein homolog 1	CBX1	5	3	2	2	2	3	2	2	2	2	2	2	2	24.6	13	13	15.981	138	138;168;174;185;110	1	7	0	16.238	1.0194	1.0654	8.5266	2	0	Median	NaN	NaN	NaN	1	0	Median	NaN	NaN	NaN	1	0	Median	NaN	NaN
B5MDF5;P62826;J3KQE5;F5H018;H0YFC6;B4DV51;A0A087X0W0	B5MDF5;P62826;J3KQE5;F5H018	7;7;6;5;3;3;1	7;7;6;5;3;3;1	7;7;6;5;3;3;1	GTP-binding nuclear protein Ran	RAN	7	7	7	7	3	4	4	3	4	4	3	4	4	27	27	27	26.224	233	233;216;234;199;103;128;53	1	11	0	20.554	0.70979	0.94325	22.601	7	0	Median	0.61816	0.86489	6.4356	3	0	Median	1.7806	1.3682	17.501	2	0	Median	0.75497	0.91224
K7EJR8;B5MDG7;Q9P0W2-2;Q9P0W2-3;Q9P0W2	K7EJR8;B5MDG7;Q9P0W2-2;Q9P0W2-3;Q9P0W2	1;1;1;1;1	1;1;1;1;1	1;1;1;1;1	SWI/SNF-related matrix-associated actin-dependent regulator of chromatin subfamily E member 1-related	HMG20B	5	1	1	1	1	1	1	1	1	1	1	1	1	6.5	6.5	6.5	20.467	184	184;286;215;293;317	1	3	0.002008	2.3438	0.7863	0.87668	15.887	3	0	Median	NaN	NaN	NaN	1	0	Median	NaN	NaN	NaN	1	0	Median	NaN	NaN
H0YL80;H0YKX5;H0YNC7;F5H7S3;H7BYY1;H0YK48;H0YL52;B7Z596;Q6ZN40;P09493-2;P09493-5;P09493-9;P09493-8;P09493-7;P09493-6;P09493-4;P09493-3;P09493-10;P09493;H0YK20;H0YL42	H0YL80;H0YKX5;H0YNC7;F5H7S3;H7BYY1;H0YK48;H0YL52;B7Z596;Q6ZN40;P09493-2;P09493-5;P09493-9;P09493-8;P09493-7;P09493-6;P09493-4;P09493-3;P09493-10;P09493	7;7;7;7;7;7;7;7;7;7;7;7;7;7;7;7;7;7;7;1;1	1;1;1;1;1;1;1;1;1;1;1;1;1;1;1;1;1;1;1;1;1	1;1;1;1;1;1;1;1;1;1;1;1;1;1;1;1;1;1;1;1;1	Tropomyosin alpha-1 chain	TPM1	21	7	1	1	1	6	1	0	1	0	0	1	0	75	23.5	23.5	8.014	68	68;142;223;245;248;248;265;275;326;228;245;284;284;284;284;284;284;284;284;92;108	1	2	0.0056711	2.0725	NaN	NaN	NaN	1	0	Median	NaN	NaN	NaN	0	0	Median	NaN	NaN	NaN	1	0	Median	NaN	NaN
B7Z6D5;Q96GQ7;A0A087WYH5;A0A087X059	B7Z6D5;Q96GQ7	3;3;1;1	3;3;1;1	3;3;1;1	Probable ATP-dependent RNA helicase DDX27	DDX27	4	3	3	3	3	0	2	3	0	2	3	0	2	4.4	4.4	4.4	86.604	765	765;796;169;275	1	5	0	4.3188	0.20825	0.27717	20.848	2	0	Median	NaN	NaN	NaN	1	0	Median	NaN	NaN	NaN	0	0	Median	NaN	NaN
F8W1R7;J3KND3;G8JLA2;G3V1V0;B7Z6Z4;P60660-2;P60660;G3V1Y7;F8VPF3;F8VZU9;F8W180;F8VXL3;H0YI43;F8W1I5;P14649	F8W1R7;J3KND3;G8JLA2;G3V1V0;B7Z6Z4;P60660-2;P60660;G3V1Y7;F8VPF3;F8VZU9;F8W180	5;5;5;5;5;5;5;4;4;3;3;1;1;1;1	5;5;5;5;5;5;5;4;4;3;3;1;1;1;1	5;5;5;5;5;5;5;4;4;3;3;1;1;1;1	Myosin light polypeptide 6	MYL6	15	5	5	5	3	5	5	3	5	5	3	5	5	42.1	42.1	42.1	16.29	145	145;152;152;161;238;151;151;115;130;103;196;47;83;175;208	1	13	0	44.42	1.0107	1.2075	32.621	11	0	Median	0.84139	1.1772	5.4547	3	0	Median	2.4754	1.9575	34.668	4	0	Median	0.99614	1.1872
B8ZZN6;P63165;B8ZZ67;P63165-2;B8ZZJ0;B9A032	B8ZZN6;P63165;B8ZZ67;P63165-2	3;3;2;2;1;1	3;3;2;2;1;1	3;3;2;2;1;1	Small ubiquitin-related modifier 1	SUMO1	6	3	3	3	3	2	2	3	2	2	3	2	2	19.2	19.2	19.2	16.645	146	146;101;62;76;58;77	1	7	0	9.1588	0.83858	1.0293	10.011	7	0	Median	0.64149	0.88134	11.54	3	0	Median	1.2638	1.0875	2.5302	2	0	Median	0.86511	1.0099
J3KMX2;B9EGA3;Q92925-3;Q92925-2;Q92925;J3QWB6;Q6STE5-2;Q6STE5	J3KMX2;B9EGA3;Q92925-3;Q92925-2;Q92925;J3QWB6	5;5;5;5;5;4;1;1	5;5;5;5;5;4;1;1	5;5;5;5;5;4;1;1	SWI/SNF-related matrix-associated actin-dependent regulator of chromatin subfamily D member 2	SMARCD2	8	5	5	5	4	4	2	4	4	2	4	4	2	14.3	14.3	14.3	52.238	456	456;494;483;510;531;231;470;483	1	10	0	16.112	1.0343	1.2138	15.416	9	0	Median	0.88472	1.2491	7.4106	4	0	Median	1.3006	1.0388	16.194	3	0	Median	1.0801	1.2401
C9J050;C9JEJ2;P49585;H7BZN1;H7C1T3;Q9Y5K3-2;Q9Y5K3-4;Q9Y5K3-3;Q9Y5K3;C9J2E1	C9J050;C9JEJ2;P49585;H7BZN1;H7C1T3;Q9Y5K3-2;Q9Y5K3-4;Q9Y5K3-3;Q9Y5K3	6;6;6;4;4;3;3;3;3;1	6;6;6;4;4;3;3;3;3;1	6;6;6;4;4;3;3;3;3;1	Choline-phosphate cytidylyltransferase A;Choline-phosphate cytidylyltransferase B	PCYT1A;PCYT1B	10	6	6	6	3	6	4	3	6	4	3	6	4	27	27	27	33.711	293	293;380;367;137;201;330;351;351;369;213	1	13	0	14.317	0.8926	1.0397	23.422	12	0	Median	0.82603	1.1557	15.75	3	0	Median	0.94451	0.83425	26.255	5	0	Median	0.90884	1.0489
C9J0D1;Q71UI9-2;Q71UI9;P0C0S5;C9J386;Q71UI9-3;Q71UI9-4	C9J0D1;Q71UI9-2;Q71UI9;P0C0S5;C9J386;Q71UI9-3;Q71UI9-4	3;3;3;3;2;2;2	1;1;1;1;1;1;1	1;1;1;1;1;1;1	Histone H2A;Histone H2A.V;Histone H2A.Z	H2AFV;H2AFZ	7	3	1	1	2	3	1	0	1	0	0	1	0	21.3	8.2	8.2	13.163	122	122;114;128;128;76;90;102	1	1	0.0020534	2.4575	NaN	NaN	NaN	1	0	Median	NaN	NaN	NaN	0	0	Median	NaN	NaN	NaN	1	0	Median	NaN	NaN
C9J7T7;C9JE98;C9J0Q5;C9JFD3;Q9Y618-5;Q9Y618-4;Q9Y618-3;Q9Y618;C9JQE8;Q9Y618-2;H7C0P3;H7C1J7	C9J7T7;C9JE98;C9J0Q5;C9JFD3;Q9Y618-5;Q9Y618-4;Q9Y618-3;Q9Y618;C9JQE8	6;6;6;6;6;6;6;6;3;2;1;1	6;6;6;6;6;6;6;6;3;2;1;1	6;6;6;6;6;6;6;6;3;2;1;1	Nuclear receptor corepressor 2	NCOR2	12	6	6	6	2	6	2	2	6	2	2	6	2	3.7	3.7	3.7	221	2062	2062;2458;2504;2514;2462;2508;2517;2525;1451;769;156;225	1	11	0	12.55	0.74061	0.80102	29.26	6	0	Median	NaN	NaN	NaN	1	0	Median	0.88266	0.71812	33.728	4	0	Median	NaN	NaN
C9JRH2;C9JMJ4;C9J3R0;C9JQZ4;C9JW69;P18754;P18754-2	C9JRH2;C9JMJ4;C9J3R0;C9JQZ4;C9JW69;P18754;P18754-2	2;2;2;2;2;2;2	2;2;2;2;2;2;2	2;2;2;2;2;2;2	Regulator of chromosome condensation	RCC1	7	2	2	2	1	2	1	1	2	1	1	2	1	11.7	11.7	11.7	24.465	230	230;272;273;283;372;421;452	1	4	0	25.996	1.0378	1.029	29.097	4	0	Median	NaN	NaN	NaN	1	0	Median	1.5957	1.3835	19.852	2	0	Median	NaN	NaN
E9PNW0;E9PJJ2;E9PS34;E9PNJ7;C9J6D1;Q99733;Q99733-2;E9PKT8;C9JZI7;E9PKI2;E9PP22;A8MXH2;C9J1B1;F8VRJ2;F8VVB5	E9PNW0;E9PJJ2;E9PS34;E9PNJ7;C9J6D1;Q99733;Q99733-2;E9PKT8;C9JZI7;E9PKI2;E9PP22;A8MXH2;C9J1B1	6;6;6;6;6;6;6;5;5;4;4;4;3;2;2	6;6;6;6;6;6;6;5;5;4;4;4;3;2;2	4;4;4;4;4;4;4;3;3;4;4;2;3;0;0	Nucleosome assembly protein 1-like 4	NAP1L4	15	6	6	4	6	4	4	6	4	4	4	2	2	66.4	66.4	56.1	12.25	107	107;128;133;140;178;375;386;169;278;78;154;156;101;114;161	1	18	0	133.6	1.1324	1.3391	28.379	12	0	Median	1.0098	1.4019	18.325	4	0	Median	1.1776	1.0388	31.928	3	0	Median	1.2274	1.4148
C9J9N2;Q99814	C9J9N2;Q99814	1;1	1;1	1;1	Endothelial PAS domain-containing protein 1	EPAS1	2	1	1	1	0	1	0	0	1	0	0	1	0	4.6	4.6	4.6	29.638	259	259;870	1	1	0.0023041	3.0519	NaN	NaN	NaN	0	0	Median	NaN	NaN	NaN	0	0	Median	NaN	NaN	NaN	0	0	Median	NaN	NaN
C9JL85;P58546	C9JL85;P58546	1;1	1;1	1;1	Myotrophin	MTPN	2	1	1	1	1	1	0	1	1	0	1	1	0	32.7	32.7	32.7	5.7044	52	52;118	1	2	0.0038685	2.179	NaN	NaN	NaN	1	0	Median	NaN	NaN	NaN	0	0	Median	NaN	NaN	NaN	1	0	Median	NaN	NaN
C9JXB8;C9JNW5;P83731	C9JXB8;C9JNW5;P83731	1;1;1	1;1;1	1;1;1	60S ribosomal protein L24	RPL24	3	1	1	1	0	1	0	0	1	0	0	1	0	10.7	10.7	10.7	14.369	121	121;150;157	1	1	0.0019881	2.2813	NaN	NaN	NaN	0	0	Median	NaN	NaN	NaN	0	0	Median	NaN	NaN	NaN	0	0	Median	NaN	NaN
C9K028;F6XY72;E5RHP0;E7ERL0;J3KPD9;Q32Q12;P22392;P15531;P15531-2;P22392-2	C9K028;F6XY72;E5RHP0;E7ERL0;J3KPD9;Q32Q12;P22392;P15531;P15531-2;P22392-2	1;1;1;1;1;1;1;1;1;1	1;1;1;1;1;1;1;1;1;1	1;1;1;1;1;1;1;1;1;1	Nucleoside diphosphate kinase;Nucleoside diphosphate kinase B;Nucleoside diphosphate kinase A	NME1;NME2;NME1-NME2	10	1	1	1	1	1	1	1	1	1	1	1	1	20	20	20	6.5266	60	60;82;82;139;197;292;152;152;177;267	1	3	0.0020367	2.4417	NaN	NaN	NaN	1	0	Median	NaN	NaN	NaN	0	0	Median	NaN	NaN	NaN	0	0	Median	NaN	NaN
CON__ENSEMBL:ENSBTAP00000038253	CON__ENSEMBL:ENSBTAP00000038253	11	2	1			1	11	2	1	8	7	8	1	0	2	1	0	1	14.9	3.8	1.8	63.165	606	606	1	5	0	42.796	NaN	NaN	NaN	0	0	Median	NaN	NaN	NaN	0	0	Median	NaN	NaN	NaN	0	0	Median	NaN	NaN
CON__P00761	CON__P00761	4	4	4			1	4	4	4	3	4	3	3	4	3	3	4	3	25.1	25.1	25.1	24.409	231	231	1	14	0	196.63	NaN	NaN	NaN	0	0	Median	NaN	NaN	NaN	0	0	Median	NaN	NaN	NaN	0	0	Median	NaN	NaN
CON__P02533;P02533;CON__Q61782	CON__P02533;P02533	28;28;5	18;18;4	3;3;2	Keratin, type I cytoskeletal 14	KRT14	3	28	18	3	22	18	27	13	10	18	1	1	3	42.2	32.4	8.1	51.621	472	472;472;93	1	55	0	323.31	NaN	NaN	NaN	0	0	Median	NaN	NaN	NaN	0	0	Median	NaN	NaN	NaN	0	0	Median	NaN	NaN
CON__P02535-1	CON__P02535-1	12	1	1			1	12	1	1	9	10	12	0	0	1	0	0	1	17.2	3.3	3.3	57.769	570	570	1	1	1	-2	NaN	NaN	NaN	0	0	Median	NaN	NaN	NaN	0	0	Median	NaN	NaN	NaN	0	0	Median	NaN	NaN
CON__P02538;P02538	CON__P02538;P02538	23;23	2;2	1;1	Keratin, type II cytoskeletal 6A	KRT6A	2	23	2	1	20	11	17	2	1	2	1	1	1	39	3.9	1.8	60.044	564	564;564	1	5	0	5.5438	NaN	NaN	NaN	0	0	Median	NaN	NaN	NaN	0	0	Median	NaN	NaN	NaN	0	0	Median	NaN	NaN
CON__P02662	CON__P02662	5	5	5			1	5	5	5	5	3	4	5	3	4	5	3	4	31.2	31.2	31.2	22.975	199	199	1	15	0	123.58	NaN	NaN	NaN	0	0	Median	NaN	NaN	NaN	0	0	Median	NaN	NaN	NaN	0	0	Median	NaN	NaN
CON__P02663	CON__P02663	5	5	5			1	5	5	5	5	4	4	5	4	4	5	4	4	20.8	20.8	20.8	24.348	207	207	1	14	0	76.534	NaN	NaN	NaN	0	0	Median	NaN	NaN	NaN	0	0	Median	NaN	NaN	NaN	0	0	Median	NaN	NaN
CON__P02666	CON__P02666	5	5	5			1	5	5	5	5	3	4	5	3	4	5	3	4	22	22	22	23.583	209	209	1	15	0	109.4	NaN	NaN	NaN	0	0	Median	NaN	NaN	NaN	0	0	Median	NaN	NaN	NaN	0	0	Median	NaN	NaN
CON__P02668	CON__P02668	2	2	2			1	2	2	2	2	2	2	2	2	2	2	2	2	16.6	16.6	16.6	18.974	169	169	1	7	0	29.08	NaN	NaN	NaN	0	0	Median	NaN	NaN	NaN	0	0	Median	NaN	NaN	NaN	0	0	Median	NaN	NaN
CON__P02769;H0YA55;D6RHD5	CON__P02769	17;4;3	17;4;3	13;0;0			3	17	17	13	13	8	11	13	8	11	10	6	7	22.2	22.2	17.5	69.293	607	607;454;459	1	40	0	307.37	NaN	NaN	NaN	0	0	Median	NaN	NaN	NaN	0	0	Median	NaN	NaN	NaN	0	0	Median	NaN	NaN
CON__P04259;CON__P48668;P48668;CON__Q14CN4-1;CON__Q6IME9;Q14CN4-3;Q14CN4-2;Q14CN4	CON__P04259;CON__P48668;P48668	24;23;23;2;2;2;2;2	12;11;11;1;1;1;1;1	0;0;0;0;0;0;0;0	Keratin, type II cytoskeletal 6C	KRT6C	8	24	12	0	20	12	18	10	5	9	0	0	0	42	24.1	0	59.998	564	564;564;564;511;520;469;510;511	1	28	0	147.88	NaN	NaN	NaN	0	0	Median	NaN	NaN	NaN	0	0	Median	NaN	NaN	NaN	0	0	Median	NaN	NaN
CON__P05787;P05787;P05787-2;F8VUG2;CON__H-INV:HIT000292931;F8W1U3;F8VP67;CON__Q9H552;CON__Q9DCV7;CON__H-INV:HIT000016045;CON__Q3KNV1;CON__P08729;P08729;CON__Q9NSB2;CON__Q6ISB0;Q9NSB2;CON__REFSEQ:XP_092267;Q8IWY7;H0YIB2;F8VQY3;H7C5W5;B0YJC5;K7EJU1;F8VS61;B0YJC4;P14136-3;P14136;P14136-2;P08670;P17661;P41219-2	CON__P05787;P05787;P05787-2	52;52;51;25;23;21;15;13;6;5;5;5;5;4;4;4;3;3;2;1;1;1;1;1;1;1;1;1;1;1;1	52;52;51;25;23;21;15;13;6;5;5;5;5;4;4;4;3;3;2;1;1;1;1;1;1;1;1;1;1;1;1	43;43;42;19;20;16;13;9;1;3;0;0;0;0;0;0;3;2;2;1;0;0;0;0;0;0;0;0;0;0;0	Keratin, type II cytoskeletal 8	KRT8	31	52	52	43	46	45	44	46	45	44	39	37	36	69.8	69.8	60.9	53.704	483	483;483;511;273;443;289;113;499;457;99;469;469;469;600;600;600;213;1649;35;180;200;228;248;248;431;431;432;438;466;470;471	1	294	0	323.31	0.53605	0.70641	78.632	135	0	Median	0.25054	0.35413	43.865	42	0	Median	2.4148	1.9577	60.865	50	0	Median	0.45225	0.54218
CON__P08727;P08727;C9JM50;P19012-2;A8MT21;CON__Q99456;Q99456;CON__Q8N1A0;CON__Q14525;CON__Q9UE12;CON__Q15323;CON__A2A5Y0;CON__Q92764;C4AM86;CON__Q14532;CON__A2AB72;CON__Q497I4;CON__O76015;CON__O76013;CON__O76014;CON__REFSEQ:XP_986630;Q8N1A0-2;Q8N1A0;Q14525;Q15323;O76013-2;Q14532;O76014;Q92764;O76015;O76013	CON__P08727;P08727	32;31;13;3;3;2;2;1;1;1;1;1;1;1;1;1;1;1;1;1;1;1;1;1;1;1;1;1;1;1;1	29;28;10;3;3;1;1;1;0;0;0;0;0;0;0;0;0;0;0;0;0;1;1;0;0;0;0;0;0;0;0	10;9;3;0;0;0;0;0;0;0;0;0;0;0;0;0;0;0;0;0;0;0;0;0;0;0;0;0;0;0;0	Keratin, type I cytoskeletal 19	KRT19	31	32	29	10	29	27	27	26	25	24	10	8	9	73.2	67	29.5	44.091	400	400;400;196;251;291;494;494;295;404;416;416;416;425;425;448;453;455;456;467;471;476;255;295;404;416;417;448;449;455;456;467	1	140	0	323.31	0.52488	0.62808	77.38	70	0	Median	0.21442	0.3006	50.022	22	0	Median	2.4243	2.01	34.129	23	0	Median	0.42183	0.485
CON__P08730-1	CON__P08730-1	7	1	1			1	7	1	1	6	5	5	1	0	0	1	0	0	14.9	2.7	2.7	47.754	437	437	1	1	0	15.265	NaN	NaN	NaN	0	0	Median	NaN	NaN	NaN	0	0	Median	NaN	NaN	NaN	0	0	Median	NaN	NaN
CON__P08779;P08779;CON__Q9Z2K1;CON__Q3ZAW8;K7ENW6;CON__Q7Z3Y9;Q7Z3Y9	CON__P08779;P08779	22;22;8;8;5;1;1	10;10;2;2;4;0;0	10;10;2;2;4;0;0	Keratin, type I cytoskeletal 16	KRT16	7	22	10	10	17	13	20	7	6	8	7	6	8	46.3	31.7	31.7	51.267	473	473;473;469;474;162;468;468	1	22	0	144.24	NaN	NaN	NaN	0	0	Median	NaN	NaN	NaN	0	0	Median	NaN	NaN	NaN	0	0	Median	NaN	NaN
CON__P13645;P13645;CON__Q7Z3Y7;Q7Z3Y7;CON__Q148H6;CON__Q7Z3Z0;CON__Q7Z3Y8;Q7Z3Z0;Q7Z3Y8	CON__P13645;P13645	34;34;4;4;3;2;2;2;2	33;33;3;3;2;2;2;2;2	20;20;2;2;1;1;1;1;1	Keratin, type I cytoskeletal 10	KRT10	9	34	33	20	31	23	33	30	22	32	19	12	19	44.2	43	33.9	59.51	593	593;584;486;464;464;450;459;450;459	1	184	0	323.31	0.035107	0.046548	7.6064	2	0	Median	NaN	NaN	NaN	1	0	Median	NaN	NaN	NaN	0	0	Median	NaN	NaN
CON__P13646-1	CON__P13646-1	11	1	1			1	11	1	1	7	5	10	1	0	1	1	0	1	25.3	2	2	49.586	458	458	1	2	0.002079	2.5089	NaN	NaN	NaN	0	0	Median	NaN	NaN	NaN	0	0	Median	NaN	NaN	NaN	0	0	Median	NaN	NaN
CON__P13647;P13647;F8W0C6;H0YI76;H0YIN9;F8VV57;F8VU69	CON__P13647;P13647	25;25;10;9;8;4;2	19;19;5;8;7;4;2	5;5;0;3;1;1;0	Keratin, type II cytoskeletal 5	KRT5	7	25	19	5	19	16	21	14	11	16	3	2	5	37.5	31.4	8.3	62.378	590	590;590;179;201;196;132;147	1	50	0	323.31	NaN	NaN	NaN	0	0	Median	NaN	NaN	NaN	0	0	Median	NaN	NaN	NaN	0	0	Median	NaN	NaN
CON__P19013;P19013;CON__Q32MB2;Q86Y46-2;Q86Y46;H0YIC5;CON__Q3SY84;CON__Q7RTS7;F8W1S1;Q3SY84;Q7RTS7;F8VX05;F8VZR6	CON__P19013;P19013	10;10;3;3;3;2;2;2;2;2;2;1;1	6;6;1;1;1;1;0;0;0;0;0;1;1	5;5;0;0;0;0;0;0;0;0;0;1;1	Keratin, type II cytoskeletal 4	KRT4	13	10	6	5	8	3	8	5	0	6	4	0	5	16.2	10.6	8.6	63.91	594	594;534;540;381;540;285;523;529;543;523;529;78;86	1	11	0	70.004	NaN	NaN	NaN	0	0	Median	NaN	NaN	NaN	0	0	Median	NaN	NaN	NaN	0	0	Median	NaN	NaN
CON__P35527;P35527;K7EQQ3	CON__P35527;P35527;K7EQQ3	35;35;21	35;35;21	35;35;21	Keratin, type I cytoskeletal 9	KRT9	3	35	35	35	29	27	31	29	27	31	29	27	31	57.8	57.8	57.8	62.129	623	623;623;390	1	183	0	323.31	NaN	NaN	NaN	0	0	Median	NaN	NaN	NaN	0	0	Median	NaN	NaN	NaN	0	0	Median	NaN	NaN
CON__Q04695;Q04695;F5GWP8;K7EPJ9;K7ESE1;CON__P35900;CON__Q9D312;P35900;J3QR55;CON__Q9C075;CON__Q99PS0;Q9C075	CON__Q04695;Q04695;F5GWP8	22;22;19;6;5;3;3;3;1;1;1;1	9;9;7;2;2;0;0;0;1;1;1;1	1;1;1;0;0;0;0;0;0;0;0;0	Keratin, type I cytoskeletal 17	KRT17	12	22	9	1	16	12	21	4	4	8	0	0	1	36.1	17.8	3.2	48.105	432	432;432;349;231;95;424;431;424;149;422;422;422	1	17	0	116.57	NaN	NaN	NaN	0	0	Median	NaN	NaN	NaN	0	0	Median	NaN	NaN	NaN	0	0	Median	NaN	NaN
CON__Q5D862;Q5D862	CON__Q5D862;Q5D862	6;6	6;6	6;6	Filaggrin-2	FLG2	2	6	6	6	2	2	6	2	2	6	2	2	6	5.7	5.7	5.7	248.07	2391	2391;2391	1	10	0	14.462	NaN	NaN	NaN	0	0	Median	NaN	NaN	NaN	0	0	Median	NaN	NaN	NaN	0	0	Median	NaN	NaN
CON__Q6IFZ6	CON__Q6IFZ6	9	2	0			1	9	2	0	7	6	7	2	1	1	0	0	0	10.5	4.2	0	61.358	572	572	1	4	0	5.0392	NaN	NaN	NaN	0	0	Median	NaN	NaN	NaN	0	0	Median	NaN	NaN	NaN	0	0	Median	NaN	NaN
CON__Q6KB66-1;Q6KB66-2;Q6KB66;Q6KB66-3;CON__Q0VBK2	CON__Q6KB66-1;Q6KB66-2;Q6KB66;Q6KB66-3	7;7;7;5;1	6;6;6;4;1	6;6;6;4;1	Keratin, type II cytoskeletal 80	KRT80	5	7	6	6	3	2	6	2	1	5	2	1	5	17.7	15	15	50.525	452	452;422;452;487;452	1	8	0	16.66	0.26124	0.33548	92.558	4	0	Median	0.16684	0.23344	18.229	2	0	Median	NaN	NaN	NaN	1	0	Median	NaN	NaN
CON__Q7Z794;Q7Z794	CON__Q7Z794;Q7Z794	7;7	2;2	2;2	Keratin, type II cytoskeletal 1b	KRT77	2	7	2	2	6	4	5	2	1	2	2	1	2	11.8	4	4	61.802	578	578;578	1	6	0	6.5275	NaN	NaN	NaN	0	0	Median	NaN	NaN	NaN	0	0	Median	NaN	NaN	NaN	0	0	Median	NaN	NaN
CON__Q86YZ3;Q86YZ3	CON__Q86YZ3;Q86YZ3	4;4	4;4	4;4	Hornerin	HRNR	2	4	4	4	2	1	4	2	1	4	2	1	4	6.9	6.9	6.9	282.39	2850	2850;2850	1	7	0	16.321	NaN	NaN	NaN	0	0	Median	NaN	NaN	NaN	0	0	Median	NaN	NaN	NaN	0	0	Median	NaN	NaN
CON__Q8VED5;CON__P07744	CON__Q8VED5	9;4	1;0	0;0			2	9	1	0	8	5	7	1	0	1	0	0	0	13.2	1.9	0	57.552	531	531;525	1	3	1	-2	0.27537	0.34921	39.515	2	0	Median	NaN	NaN	NaN	1	0	Median	NaN	NaN	NaN	0	0	Median	NaN	NaN
CON__Q9NSB4;Q9NSB4	CON__Q9NSB4;Q9NSB4	2;2	2;2	2;2	Keratin, type II cuticular Hb2	KRT82	2	2	2	2	2	2	2	2	2	2	2	2	2	1.8	1.8	1.8	56.682	513	513;513	1	8	0	59.587	NaN	NaN	NaN	0	0	Median	NaN	NaN	NaN	0	0	Median	NaN	NaN	NaN	0	0	Median	NaN	NaN
CON__Q9U6Y5	CON__Q9U6Y5	9	9	9			1	9	9	9	9	7	7	9	7	7	9	7	7	28.5	28.5	28.5	28.106	249	249	1	44	0	242.98	0.3377	0.37487	51.219	27	0	Median	0.51372	0.73314	7.0616	9	0	Median	0.3377	0.2738	34.788	9	0	Median	0.30493	0.37487
D3YTB1;F8W727;P62910	D3YTB1;F8W727;P62910	1;1;1	1;1;1	1;1;1	60S ribosomal protein L32	RPL32	3	1	1	1	1	1	0	1	1	0	1	1	0	12.8	12.8	12.8	15.616	133	133;153;135	1	2	0	3.2829	0.98313	1.1169	34.862	2	0	Median	NaN	NaN	NaN	1	0	Median	NaN	NaN	NaN	1	0	Median	NaN	NaN
D6RAF8;Q14103-3;Q14103;D6RF44;D6RBQ9;H0YA96;H0Y8G5;Q14103-4;Q14103-2;D6RD83	D6RAF8;Q14103-3;Q14103;D6RF44;D6RBQ9;H0YA96;H0Y8G5;Q14103-4;Q14103-2;D6RD83	8;8;8;7;7;7;7;7;7;4	8;8;8;7;7;7;7;7;7;4	6;6;6;5;5;5;5;5;5;4	Heterogeneous nuclear ribonucleoprotein D0	HNRNPD	10	8	8	6	5	3	6	5	3	6	4	2	5	33.5	33.5	29	23.076	221	221;306;355;112;155;210;261;287;336;92	1	16	0	31.367	0.95595	1.1477	14.763	12	0	Median	0.68673	1.0312	6.299	4	0	Median	1.5923	1.3176	0.080255	2	0	Median	0.97385	1.1761
H0Y9R4;D6RAN4;H0Y9V9;P32969	H0Y9R4;D6RAN4;H0Y9V9;P32969	2;2;2;2	2;2;2;2	2;2;2;2	60S ribosomal protein L9	RPL9	4	2	2	2	1	1	2	1	1	2	1	1	2	12.1	12.1	12.1	10.045	91	91;182;189;192	1	4	0	4.3813	0.58954	0.7229	60.818	3	0	Median	NaN	NaN	NaN	0	0	Median	NaN	NaN	NaN	1	0	Median	0.55224	0.66874
H0Y9T9;D6RHZ5;D6REX3;O94979-5;O94979-6;O94979-3;O94979-10;O94979-4;O94979-9;O94979-2;O94979;O94979-8	H0Y9T9;D6RHZ5;D6REX3;O94979-5;O94979-6;O94979-3;O94979-10;O94979-4;O94979-9;O94979-2;O94979;O94979-8	1;1;1;1;1;1;1;1;1;1;1;1	1;1;1;1;1;1;1;1;1;1;1;1	1;1;1;1;1;1;1;1;1;1;1;1	Protein transport protein Sec31A	SEC31A	12	1	1	1	1	0	0	1	0	0	1	0	0	14.5	14.5	14.5	25.996	235	235;877;1251;509;1067;1106;1166;1181;1200;1205;1220;1233	1	4	0	100.45	NaN	NaN	NaN	0	0	Median	NaN	NaN	NaN	0	0	Median	NaN	NaN	NaN	0	0	Median	NaN	NaN
D6RFH8;Q5VVM6-2;Q5VVM6;B4DXQ2	D6RFH8;Q5VVM6-2;Q5VVM6;B4DXQ2	2;2;2;1	2;2;2;1	2;2;2;1	Coiled-coil domain-containing protein 30	CCDC30	4	2	2	2	2	1	1	2	1	1	2	1	1	4.6	4.6	4.6	56.571	481	481;572;783;312	1	4	0	3.2526	NaN	NaN	NaN	0	0	Median	NaN	NaN	NaN	0	0	Median	NaN	NaN	NaN	0	0	Median	NaN	NaN
K7ENX8;K7ELV6;K7EJV5;K7ELT6;K7EJV1;K7EMY9;K7EPM4;K7ER40;K7EQR7;D6W5Y5;Q14011;Q14011-2	K7ENX8;K7ELV6;K7EJV5;K7ELT6;K7EJV1;K7EMY9;K7EPM4;K7ER40;K7EQR7;D6W5Y5;Q14011;Q14011-2	1;1;1;1;1;1;1;1;1;1;1;1	1;1;1;1;1;1;1;1;1;1;1;1	1;1;1;1;1;1;1;1;1;1;1;1	Cold-inducible RNA-binding protein	CIRBP	12	1	1	1	0	0	1	0	0	1	0	0	1	16.2	16.2	16.2	8.9138	80	80;89;105;135;149;159;168;174;202;297;172;263	1	1	0.0021978	2.8328	NaN	NaN	NaN	1	0	Median	NaN	NaN	NaN	0	0	Median	NaN	NaN	NaN	0	0	Median	NaN	NaN
E5RJZ2;E5RIT8;E5RFM3;E5RJL0;E5RIE0;E5RHV7;E5RGY6;E5RG03;E5RIB1;G3XAM7;P35221;P35221-2	E5RJZ2;E5RIT8;E5RFM3;E5RJL0;E5RIE0;E5RHV7;E5RGY6;E5RG03;E5RIB1;G3XAM7;P35221;P35221-2	1;1;1;1;1;1;1;1;1;1;1;1	1;1;1;1;1;1;1;1;1;1;1;1	1;1;1;1;1;1;1;1;1;1;1;1	Catenin alpha-1	CTNNA1	12	1	1	1	0	1	0	0	1	0	0	1	0	29.7	29.7	29.7	4.2039	37	37;55;94;101;118;123;139;156;215;841;906;930	1	1	0.003876	2.1857	NaN	NaN	NaN	0	0	Median	NaN	NaN	NaN	0	0	Median	NaN	NaN	NaN	0	0	Median	NaN	NaN
E5RI99;P62888	E5RI99;P62888	1;1	1;1	1;1	60S ribosomal protein L30	RPL30	2	1	1	1	1	1	1	1	1	1	1	1	1	10.5	10.5	10.5	12.656	114	114;115	1	3	0	6.7384	0.53559	0.65674	52.566	3	0	Median	NaN	NaN	NaN	1	0	Median	NaN	NaN	NaN	1	0	Median	NaN	NaN
J3KTJ8;J3QRI7;J3QQQ9;J3QQV1;E5RIT6;J3QRC4;Q9UNX3;P61254;E5RHH1;J3KSS0;J3KS10	J3KTJ8;J3QRI7;J3QQQ9;J3QQV1;E5RIT6;J3QRC4;Q9UNX3;P61254;E5RHH1;J3KSS0	4;4;4;4;4;4;4;4;2;2;1	4;4;4;4;4;4;4;4;2;2;1	4;4;4;4;4;4;4;4;2;2;1	60S ribosomal protein L26-like 1;60S ribosomal protein L26	RPL26;RPL26L1	11	4	4	4	1	4	2	1	4	2	1	4	2	39.2	39.2	39.2	11.597	97	97;107;107;110;128;135;145;145;39;63;63	1	7	0	4.4424	0.93819	0.99304	55.603	6	0	Median	NaN	NaN	NaN	1	0	Median	1.7268	1.6174	8.0741	3	0	Median	0.48883	0.62792
H0Y612;E7EN20;Q9UPN9;Q9UPN9-2	H0Y612;E7EN20;Q9UPN9;Q9UPN9-2	13;13;13;12	13;13;13;12	13;13;13;12	E3 ubiquitin-protein ligase TRIM33	TRIM33	4	13	13	13	6	12	8	6	12	8	6	12	8	17.1	17.1	17.1	98.891	888	888;1119;1127;1110	1	30	0	67.632	1.3283	1.1594	45.714	16	0	Median	0.77631	1.0774	9.0952	4	0	Median	1.3314	1.1054	56.496	7	0	Median	1.4602	1.7199
E7EPB3;P50914	E7EPB3;P50914	1;1	1;1	1;1	60S ribosomal protein L14	RPL14	2	1	1	1	1	1	1	1	1	1	1	1	1	9.7	9.7	9.7	14.558	124	124;215	1	4	0	5.7117	NaN	NaN	NaN	0	0	Median	NaN	NaN	NaN	0	0	Median	NaN	NaN	NaN	0	0	Median	NaN	NaN
E9PES6;E7ES08;E7EQU1;O15347	E9PES6;E7ES08;E7EQU1;O15347	1;1;1;1	1;1;1;1	1;1;1;1	High mobility group protein B3	HMGB3	4	1	1	1	1	1	0	1	1	0	1	1	0	8.5	8.5	8.5	17.522	153	153;188;193;200	1	2	0.005618	1.9954	0.57423	0.60159	40.834	2	0	Median	NaN	NaN	NaN	1	0	Median	NaN	NaN	NaN	1	0	Median	NaN	NaN
E7EQV9;P61313;E7ENU7;E7EX53;P61313-2;E7ERA2	E7EQV9;P61313;E7ENU7;E7EX53	7;7;6;4;3;1	7;7;6;4;3;1	7;7;6;4;3;1	Ribosomal protein L15;60S ribosomal protein L15	RPL15	6	7	7	7	5	6	5	5	6	5	5	6	5	41.4	41.4	41.4	20.51	174	174;204;175;133;145;59	1	18	0	13.232	1.273	1.0716	34.494	13	0	Median	0.50933	0.70745	6.7351	4	0	Median	1.581	1.4016	13.861	7	0	Median	0.55232	0.65137
E7EWE5;P51659-3;P51659;P51659-2;E7ER27;E7EPL9;G5E9S2;E7ET17	E7EWE5;P51659-3;P51659;P51659-2;E7ER27;E7EPL9;G5E9S2;E7ET17	4;4;4;4;3;2;2;2	4;4;4;4;3;2;2;2	4;4;4;4;3;2;2;2	Peroxisomal multifunctional enzyme type 2;(3R)-hydroxyacyl-CoA dehydrogenase;Enoyl-CoA hydratase 2	HSD17B4	8	4	4	4	1	3	0	1	3	0	1	3	0	10	10	10	77.586	712	712;718;736;761;500;474;596;599	1	5	0	6.9225	NaN	NaN	NaN	1	0	Median	NaN	NaN	NaN	0	0	Median	NaN	NaN	NaN	1	0	Median	NaN	NaN
E7EX29;P63104;E5RIR4;E9PD24;E7EVZ2;E7ESK7;E5RGE1;B7Z2E6;H0YB80;B0AZS6;P63104-2	E7EX29;P63104;E5RIR4;E9PD24;E7EVZ2;E7ESK7;E5RGE1	5;5;4;4;4;4;3;1;1;1;1	5;5;4;4;4;4;3;1;1;1;1	4;4;3;3;3;3;2;1;1;1;1	14-3-3 protein zeta/delta	YWHAZ	11	5	5	4	2	2	1	2	2	1	1	2	1	23.2	23.2	19.9	28.036	246	246;245;75;92;98;137;52;125;130;168;170	1	5	0	18.908	1.6248	1.7997	66.752	2	0	Median	NaN	NaN	NaN	1	0	Median	NaN	NaN	NaN	1	0	Median	NaN	NaN
F8W1N5;F8VZJ2;F8VNW4;F8W0W4;H0YHX9;Q13765;E9PAV3-2;E9PAV3	F8W1N5;F8VZJ2;F8VNW4;F8W0W4;H0YHX9;Q13765;E9PAV3-2;E9PAV3	1;1;1;1;1;1;1;1	1;1;1;1;1;1;1;1	1;1;1;1;1;1;1;1	Nascent polypeptide-associated complex subunit alpha;Nascent polypeptide-associated complex subunit alpha, muscle-specific form	NACA	8	1	1	1	0	1	1	0	1	1	0	1	1	21.1	21.1	21.1	7.813	71	71;136;148;198;213;215;925;2078	1	3	0	24.051	NaN	NaN	NaN	0	0	Median	NaN	NaN	NaN	0	0	Median	NaN	NaN	NaN	0	0	Median	NaN	NaN
E9PC52;Q16576;Q16576-2;Q5JP02;H0YCT5;H0YF10;H0YDK2;Q09028-4;Q09028-2;Q5JNZ6;H0YEU5;Q5JP01	E9PC52;Q16576;Q16576-2;Q5JP02;H0YCT5;H0YF10;H0YDK2;Q09028-4;Q09028-2	6;6;5;3;3;3;3;3;3;2;2;2	6;6;5;3;3;3;3;3;3;2;2;2	3;3;2;0;0;0;0;0;0;1;0;1	Histone-binding protein RBBP7;Histone-binding protein RBBP4	RBBP7;RBBP4	12	6	6	3	2	4	4	2	4	4	1	1	2	18	18	12.5	46.938	416	416;425;469;175;180;207;262;390;424;85;167;285	1	11	0	16.624	0.95029	0.91967	15.52	5	0	Median	0.63129	0.89757	3.4398	2	0	Median	1.2682	1.034	22.018	2	0	Median	NaN	NaN
E9PHH8;Q9Y6X2	E9PHH8;Q9Y6X2	3;3	3;3	3;3	E3 SUMO-protein ligase PIAS3	PIAS3	2	3	3	3	1	1	3	1	1	3	1	1	3	6.9	6.9	6.9	64.47	593	593;628	1	5	0	10.326	0.9703	1.0219	14.484	4	0	Median	NaN	NaN	NaN	1	0	Median	NaN	NaN	NaN	1	0	Median	1.0062	1.1606
E9PN91;E9PMW7;E9PPR1;E9PL12;E9PL71;E9PQ49;E9PI39;E9PK01;P29692-3;P29692;E9PNW6;E9PKK3;E9PK72;E9PJD0;E9PIZ1;E9PK06;H0YCK7;E9PQZ1;A0A087X1X7;E9PRY8;P29692-4;P29692-2	E9PN91;E9PMW7;E9PPR1;E9PL12;E9PL71;E9PQ49;E9PI39;E9PK01;P29692-3;P29692;E9PNW6;E9PKK3;E9PK72;E9PJD0;E9PIZ1;E9PK06;H0YCK7;E9PQZ1;A0A087X1X7;E9PRY8;P29692-4;P29692-2	2;2;2;2;2;2;2;2;2;2;1;1;1;1;1;1;1;1;1;1;1;1	2;2;2;2;2;2;2;2;2;2;1;1;1;1;1;1;1;1;1;1;1;1	2;2;2;2;2;2;2;2;2;2;1;1;1;1;1;1;1;1;1;1;1;1	Elongation factor 1-delta	EEF1D	22	2	2	2	0	2	0	0	2	0	0	2	0	19.8	19.8	19.8	11.616	106	106;130;166;168;187;199;204;261;257;281;35;39;63;99;137;140;210;238;631;697;262;647	1	2	0	5.7379	NaN	NaN	NaN	0	0	Median	NaN	NaN	NaN	0	0	Median	NaN	NaN	NaN	0	0	Median	NaN	NaN
E9PIF2;Q13206	E9PIF2;Q13206	1;1	1;1	1;1	Probable ATP-dependent RNA helicase DDX10	DDX10	2	1	1	1	0	0	1	0	0	1	0	0	1	1.6	1.6	1.6	96.454	835	835;875	1	1	0.0021186	2.5876	NaN	NaN	NaN	0	0	Median	NaN	NaN	NaN	0	0	Median	NaN	NaN	NaN	0	0	Median	NaN	NaN
E9PJA7;E9PK09;E9PQN2;E9PKI6;E9PK91;Q9NYF8-4;Q9NYF8-3;Q9NYF8-2;Q9NYF8;H0YF00	E9PJA7;E9PK09;E9PQN2;E9PKI6;E9PK91;Q9NYF8-4;Q9NYF8-3;Q9NYF8-2;Q9NYF8;H0YF00	2;2;2;2;2;2;2;2;2;1	2;2;2;2;2;2;2;2;2;1	2;2;2;2;2;2;2;2;2;1	Bcl-2-associated transcription factor 1	BCLAF1	10	2	2	2	1	2	1	1	2	1	1	2	1	6.6	6.6	6.6	52.917	467	467;726;750;752;871;747;869;918;920;118	1	4	0	4.0276	0.94623	0.82675	19.761	4	0	Median	NaN	NaN	NaN	1	0	Median	1.0543	0.82568	14.763	2	0	Median	NaN	NaN
G3V1A4;E9PK25;P23528;E9PQB7;E9PP50;Q9Y281-3;Q9Y281;E9PLJ3	G3V1A4;E9PK25;P23528;E9PQB7;E9PP50;Q9Y281-3;Q9Y281	4;4;4;3;3;3;3;1	4;4;4;3;3;3;3;1	4;4;4;3;3;3;3;1	Cofilin-1;Cofilin-2	CFL1;CFL2	8	4	4	4	1	3	2	1	3	2	1	3	2	30.2	30.2	30.2	16.811	149	149;204;166;122;160;149;166;79	1	6	0	9.1413	1.2199	1.3007	26.78	6	0	Median	NaN	NaN	NaN	1	0	Median	1.7521	1.3965	8.0228	3	0	Median	0.8197	1.0163
E9PKG1;H7C2I1;Q99873-3;Q99873-2;Q99873-4;Q99873;E9PNR9;E9PQ98;E9PIX6;H0YDE4;A0A087X1W2	E9PKG1;H7C2I1;Q99873-3;Q99873-2;Q99873-4;Q99873;E9PNR9;E9PQ98;E9PIX6;H0YDE4;A0A087X1W2	5;5;5;5;5;5;3;3;3;3;3	5;5;5;5;5;5;3;3;3;3;3	5;5;5;5;5;5;3;3;3;3;3	Protein arginine N-methyltransferase 1	PRMT1	11	5	5	5	3	5	4	3	5	4	3	5	4	20.9	20.9	20.9	37.709	325	325;371;343;347;353;361;160;205;207;238;285	1	12	0	17.877	1.0989	1.2563	11.355	10	0	Median	0.77631	1.1216	7.3831	3	0	Median	1.6318	1.443	12.322	3	0	Median	1.0989	1.3235
E9PKP7;P17480-2;P17480;E9PMM2;E9PLT2	E9PKP7;P17480-2;P17480	5;5;5;1;1	5;5;5;1;1	5;5;5;1;1	Nucleolar transcription factor 1	UBTF	5	5	5	5	4	1	4	4	1	4	4	1	4	6.7	6.7	6.7	87.435	745	745;727;764;149;194	1	9	0	16.86	0.41569	0.48124	33.547	7	0	Median	0.28462	0.40183	1.8202	2	0	Median	NaN	NaN	NaN	1	0	Median	0.42261	0.48838
E9PKZ0;P62917;G3V1A1;E9PKU4;E9PP36	E9PKZ0;P62917;G3V1A1;E9PKU4	3;3;2;2;1	3;3;2;2;1	3;3;2;2;1	60S ribosomal protein L8	RPL8	5	3	3	3	3	3	3	3	3	3	3	3	3	19	19	19	22.389	205	205;257;167;235;148	1	9	0	30.205	0.63687	0.76838	39.043	9	0	Median	0.51583	0.71041	16.159	3	0	Median	1.735	1.3811	17.639	3	0	Median	0.57949	0.70512
E9PL09;P23396;P23396-2;E9PPU1;H0YEU2;F2Z2S8;H0YCJ7;E9PQ96;E9PJH4;H0YF32;E9PK82;E9PSF4;E9PQX2;H0YES8	E9PL09;P23396;P23396-2;E9PPU1;H0YEU2;F2Z2S8;H0YCJ7;E9PQ96;E9PJH4;H0YF32;E9PK82	10;10;10;9;8;6;6;5;5;5;5;3;2;1	10;10;10;9;8;6;6;5;5;5;5;3;2;1	10;10;10;9;8;6;6;5;5;5;5;3;2;1	40S ribosomal protein S3	RPS3	14	10	10	10	5	9	7	5	9	7	5	9	7	45	45	45	25.371	231	231;243;259;158;171;117;135;91;115;123;128;103;44;33	1	21	0	50.108	1.0532	1.0842	52.236	18	0	Median	0.74763	1.0289	15.083	3	0	Median	2.5296	2.0913	24.639	9	0	Median	0.71902	0.82915
E9PLD0;Q9H0U4;H0YLJ8;H0YL94;H0YMN7;A0A087WTI1;E7END7;H0YNE9;P62820-3;P62820-2;P61026;Q92928;P51153;P62820;Q92930;P61006-2;P61006;P59190-2;P59190	E9PLD0;Q9H0U4;H0YLJ8;H0YL94;H0YMN7;A0A087WTI1;E7END7;H0YNE9;P62820-3;P62820-2;P61026;Q92928;P51153;P62820;Q92930;P61006-2;P61006;P59190-2;P59190	2;2;1;1;1;1;1;1;1;1;1;1;1;1;1;1;1;1;1	2;2;1;1;1;1;1;1;1;1;1;1;1;1;1;1;1;1;1	2;2;1;1;1;1;1;1;1;1;1;1;1;1;1;1;1;1;1	Ras-related protein Rab-1B;Ras-related protein Rab-1A;Ras-related protein Rab-10;Putative Ras-related protein Rab-1C;Ras-related protein Rab-13;Ras-related protein Rab-8B;Ras-related protein Rab-8A;Ras-related protein Rab-15	RAB1B;RAB8B;RAB1A;RAB10;RAB1C;RAB13;RAB8A;RAB15	19	2	2	2	1	2	1	1	2	1	1	2	1	15.4	15.4	15.4	18.483	169	169;201;47;48;92;162;173;188;129;141;200;201;203;205;207;207;207;208;212	1	4	0.0021834	2.7985	0.77798	0.93418	61.032	3	0	Median	NaN	NaN	NaN	1	0	Median	NaN	NaN	NaN	1	0	Median	NaN	NaN
E9PLL6;P46776;E9PJD9;E9PLX7	E9PLL6;P46776;E9PJD9;E9PLX7	4;4;3;2	4;4;3;2	4;4;3;2	60S ribosomal protein L27a	RPL27A	4	4	4	4	3	4	3	3	4	3	3	4	3	33.3	33.3	33.3	12.201	108	108;148;91;113	1	12	0	10.465	0.5964	0.75001	27.521	12	0	Median	0.51439	0.73107	7.1054	4	0	Median	1.4999	1.2509	10.941	4	0	Median	0.5964	0.7285
E9PP21;P21291;E9PS42;E9PND2	E9PP21;P21291;E9PS42;E9PND2	2;2;1;1	2;2;1;1	2;2;1;1	Cysteine and glycine-rich protein 1	CSRP1	4	2	2	2	2	2	2	2	2	2	2	2	2	23.1	23.1	23.1	16.94	160	160;193;153;153	1	6	0	4.956	1.2765	1.5653	36.653	3	0	Median	NaN	NaN	NaN	1	0	Median	NaN	NaN	NaN	1	0	Median	NaN	NaN
E9PPI9;Q9NPD3	E9PPI9;Q9NPD3	1;1	1;1	1;1	Exosome complex component RRP41	EXOSC4	2	1	1	1	0	0	1	0	0	1	0	0	1	7.7	7.7	7.7	16.579	156	156;245	1	1	0.0020921	2.5296	NaN	NaN	NaN	1	0	Median	NaN	NaN	NaN	0	0	Median	NaN	NaN	NaN	0	0	Median	NaN	NaN
E9PQ57;P78406	E9PQ57;P78406	1;1	1;1	1;1	mRNA export factor	RAE1	2	1	1	1	0	1	0	0	1	0	0	1	0	2.1	2.1	2.1	47.831	437	437;368	1	1	0.003937	2.2602	NaN	NaN	NaN	1	0	Median	NaN	NaN	NaN	0	0	Median	NaN	NaN	NaN	1	0	Median	NaN	NaN
E9PR30;P62861	E9PR30;P62861	2;2	2;2	2;2	40S ribosomal protein S30	FAU	2	2	2	2	2	2	2	2	2	2	2	2	2	11.2	11.2	11.2	10.905	98	98;59	1	6	0	6.0003	0.84731	1.1493	19.017	5	0	Median	0.85977	1.2223	0.19563	2	0	Median	NaN	NaN	NaN	1	0	Median	0.70751	0.85552
F2Z2Q9;G5E9R5;P24666-4;P24666;D3YTI2;P24666-3;P24666-2	F2Z2Q9;G5E9R5;P24666-4;P24666	3;3;3;3;1;1;1	3;3;3;3;1;1;1	3;3;3;3;1;1;1	Low molecular weight phosphotyrosine protein phosphatase	ACP1	7	3	3	3	2	1	3	2	1	3	2	1	3	31.4	31.4	31.4	7.5005	70	70;80;112;158;85;124;158	1	6	0	10.545	0.8835	1.075	11.376	5	0	Median	NaN	NaN	NaN	1	0	Median	NaN	NaN	NaN	1	0	Median	0.8835	1.075
F2Z388;P42766	F2Z388;P42766	3;3	3;3	3;3	60S ribosomal protein L35	RPL35	2	3	3	3	2	3	1	2	3	1	2	3	1	28.1	28.1	28.1	10.645	96	96;123	1	6	0	24.788	0.85116	0.88971	41.981	6	0	Median	0.42232	0.60045	16.109	2	0	Median	1.5235	1.1898	8.3716	3	0	Median	NaN	NaN
F8VQ14;F5GWF6;P78371-2;P78371	F8VQ14;F5GWF6;P78371-2;P78371	1;1;1;1	1;1;1;1	1;1;1;1	T-complex protein 1 subunit beta	CCT2	4	1	1	1	0	1	0	0	1	0	0	1	0	2.9	2.9	2.9	44.812	416	416;530;488;535	1	2	0.0021598	2.7087	NaN	NaN	NaN	0	0	Median	NaN	NaN	NaN	0	0	Median	NaN	NaN	NaN	0	0	Median	NaN	NaN
F5GYQ2;F5GX77;Q9UI30-2;Q9UI30	F5GYQ2;F5GX77;Q9UI30-2;Q9UI30	1;1;1;1	1;1;1;1	1;1;1;1	Multifunctional methyltransferase subunit TRM112-like protein	TRMT112	4	1	1	1	1	1	1	1	1	1	1	1	1	17.3	17.3	17.3	9.2555	81	81;106;120;125	1	3	0	10.095	0.84423	0.9059	4.5373	3	0	Median	NaN	NaN	NaN	1	0	Median	NaN	NaN	NaN	1	0	Median	NaN	NaN
F5H3F0;F5GYN4;J3KR44;F5H6Q1;F5GYJ8;Q96FW1;Q96FW1-2	F5H3F0;F5GYN4;J3KR44;F5H6Q1;F5GYJ8;Q96FW1;Q96FW1-2	1;1;1;1;1;1;1	1;1;1;1;1;1;1	1;1;1;1;1;1;1	Ubiquitin thioesterase OTUB1	OTUB1	7	1	1	1	0	1	1	0	1	1	0	1	1	5.9	5.9	5.9	19.432	170	170;241;272;280;286;271;315	1	2	0.0057252	2.118	1.6909	1.6501	8.3871	2	0	Median	NaN	NaN	NaN	0	0	Median	NaN	NaN	NaN	1	0	Median	NaN	NaN
F5GZP6;Q86W92-3;Q86W92-4;Q86W92	F5GZP6;Q86W92-3;Q86W92-4;Q86W92	1;1;1;1	1;1;1;1	1;1;1;1	Liprin-beta-1	PPFIBP1	4	1	1	1	0	0	1	0	0	1	0	0	1	2.3	2.3	2.3	84.071	744	744;858;980;1011	1	1	0.0020492	2.4571	NaN	NaN	NaN	1	0	Median	NaN	NaN	NaN	0	0	Median	NaN	NaN	NaN	0	0	Median	NaN	NaN
F5H1Y3;P39748	F5H1Y3;P39748	2;2	2;2	2;2	Flap endonuclease 1	FEN1	2	2	2	2	1	1	2	1	1	2	1	1	2	9.7	9.7	9.7	18.275	165	165;380	1	4	0	3.5557	0.55208	0.65327	33.431	4	0	Median	NaN	NaN	NaN	1	0	Median	NaN	NaN	NaN	1	0	Median	0.55208	0.65327
F5H5D3;Q9BQE3;P68363;Q71U36-2;Q71U36;P68363-2;P68366-2;P68366;Q13748;F8VVB9;C9J2C0;Q9NY65-2;Q13748-2;Q9NY65;F8VQQ4;Q6PEY2;F8VRZ4;F8VS66;F8VX09;F8VWV9;C9JDS9;V9GZ17;C9JEV8;C9JQ00;C9JJQ8;A6NHL2-2;A6NHL2;C9K0S6;F8VRK0;C9JDL2;F8VXZ7;F8W0F6;Q9H853	F5H5D3;Q9BQE3;P68363;Q71U36-2;Q71U36;P68363-2;P68366-2;P68366;Q13748;F8VVB9;C9J2C0;Q9NY65-2;Q13748-2;Q9NY65	15;15;15;14;14;12;11;11;11;8;8;8;8;8;7;7;5;5;4;4;4;4;3;3;3;3;3;2;2;2;1;1;1	15;15;15;14;14;12;11;11;11;8;8;8;8;8;7;7;5;5;4;4;4;4;3;3;3;3;3;2;2;2;1;1;1	15;15;15;14;14;12;11;11;11;8;8;8;8;8;7;7;5;5;4;4;4;4;3;3;3;3;3;2;2;2;1;1;1	Tubulin alpha-1C chain;Tubulin alpha-1B chain;Tubulin alpha-1A chain;Tubulin alpha-4A chain;Tubulin alpha-3C/D chain;Tubulin alpha-8 chain	TUBA1C;TUBA1B;TUBA1A;TUBA4A;TUBA3C;TUBA8	33	15	15	15	12	12	11	12	12	11	12	12	11	31.6	31.6	31.6	57.73	519	519;449;451;416;451;335;433;448;450;247;467;383;418;449;219;450;112;130;75;81;156;275;153;180;198;406;446;47;49;120;26;231;241	1	49	0	323.31	0.95532	1.2848	28.305	42	0	Median	0.8032	1.1342	18.021	14	0	Median	2.2289	1.7942	15.841	19	0	Median	0.87608	1.0485
F8VNX8;O14545	F8VNX8;O14545	1;1	1;1	1;1	TRAF-type zinc finger domain-containing protein 1	TRAFD1	2	1	1	1	0	1	0	0	1	0	0	1	0	3.5	3.5	3.5	32.443	283	283;582	1	1	0.0021322	2.6407	NaN	NaN	NaN	1	0	Median	NaN	NaN	NaN	0	0	Median	NaN	NaN	NaN	1	0	Median	NaN	NaN
F8VXL2;F8VRV5;P63167	F8VXL2;F8VRV5;P63167	2;2;2	2;2;2	2;2;2	Dynein light chain 1, cytoplasmic	DYNLL1	3	2	2	2	0	1	2	0	1	2	0	1	2	27.7	27.7	27.7	5.4262	47	47;67;89	1	3	0	3.561	0.8127	0.89214	12.35	3	0	Median	NaN	NaN	NaN	0	0	Median	NaN	NaN	NaN	1	0	Median	0.7407	0.93394
F8VYH9;F8VTV8;F8VWX7;P11802;F8VYY1;Q96BE9;F8W1L8;F8VXD2;F8VZZ0;F8VZ51;P11802-2	F8VYH9;F8VTV8;F8VWX7;P11802;F8VYY1;Q96BE9;F8W1L8;F8VXD2;F8VZZ0;F8VZ51;P11802-2	2;2;2;2;1;1;1;1;1;1;1	2;2;2;2;1;1;1;1;1;1;1	2;2;2;2;1;1;1;1;1;1;1	Cyclin-dependent kinase 4	CDK4	11	2	2	2	1	0	1	1	0	1	1	0	1	16.5	16.5	16.5	18.685	170	170;201;203;303;74;111;115;132;186;208;183	1	2	0.0091408	1.9112	NaN	NaN	NaN	1	0	Median	NaN	NaN	NaN	0	0	Median	NaN	NaN	NaN	0	0	Median	NaN	NaN
F8VXC8;Q8TAQ2-2;Q8TAQ2-3;Q8TAQ2;F8VZW6	F8VXC8;Q8TAQ2-2;Q8TAQ2-3;Q8TAQ2;F8VZW6	2;2;2;2;1	2;2;2;2;1	2;2;2;2;1	SWI/SNF complex subunit SMARCC2	SMARCC2	5	2	2	2	0	2	0	0	2	0	0	2	0	2.2	2.2	2.2	136.18	1245	1245;1130;1152;1214;105	1	2	0.0039216	2.2231	NaN	NaN	NaN	1	0	Median	NaN	NaN	NaN	0	0	Median	NaN	NaN	NaN	1	0	Median	NaN	NaN
H3BRU6;F8VZX2;Q15366-7;Q15366-8;Q15366-4;Q15366-5;Q15366-6;Q15366-3;Q15366;Q15366-2;F8W0G4;F8VXH9;F8W1G6;H3BSS4;F8VRH0	H3BRU6;F8VZX2;Q15366-7;Q15366-8;Q15366-4;Q15366-5;Q15366-6;Q15366-3;Q15366;Q15366-2;F8W0G4;F8VXH9;F8W1G6	4;4;4;4;4;4;4;4;4;4;3;2;2;1;1	2;2;2;2;2;2;2;2;2;2;1;1;1;1;1	2;2;2;2;2;2;2;2;2;2;1;1;1;1;1	Poly(rC)-binding protein 2	PCBP2	15	4	2	2	2	3	1	1	1	0	1	1	0	17.3	8	8	31.6	301	301;321;318;322;331;335;361;362;365;366;158;160;202;184;310	1	2	0	5.1771	NaN	NaN	NaN	1	0	Median	NaN	NaN	NaN	0	0	Median	NaN	NaN	NaN	1	0	Median	NaN	NaN
F8W6I7;P09651-3;P09651-2;P09651;F8VTQ5;F8VZ49;Q32P51;F8W646;H0YH80;F8VYN5	F8W6I7;P09651-3;P09651-2;P09651;F8VTQ5;F8VZ49;Q32P51;F8W646	15;15;15;15;10;10;9;8;6;5	15;15;15;15;10;10;9;8;6;5	15;15;15;15;10;10;9;8;6;5	Heterogeneous nuclear ribonucleoprotein A1;Heterogeneous nuclear ribonucleoprotein A1, N-terminally processed;Heterogeneous nuclear ribonucleoprotein A1-like 2	HNRNPA1;HNRNPA1L2	10	15	15	15	12	9	9	12	9	9	12	9	9	46.6	46.6	46.6	33.155	307	307;267;320;372;145;231;320;156;191;113	1	41	0	288.52	0.75376	0.94059	16.664	29	0	Median	0.66045	0.94912	8.9087	11	0	Median	0.98019	0.78616	20.21	8	0	Median	0.77577	0.99307
F8WAJ0;Q9H8H2-4;Q9H8H2-2;Q9H8H2	F8WAJ0;Q9H8H2-4;Q9H8H2-2;Q9H8H2	1;1;1;1	1;1;1;1	1;1;1;1	Probable ATP-dependent RNA helicase DDX31	DDX31	4	1	1	1	0	0	1	0	0	1	0	0	1	1.5	1.5	1.5	83.515	746	746;585;778;851	1	1	0.0020833	2.5211	NaN	NaN	NaN	1	0	Median	NaN	NaN	NaN	0	0	Median	NaN	NaN	NaN	0	0	Median	NaN	NaN
F8WCM9;Q13207	F8WCM9;Q13207	2;2	2;2	2;2	T-box transcription factor TBX2	TBX2	2	2	2	2	1	1	2	1	1	2	1	1	2	19.2	19.2	19.2	15.165	146	146;712	1	5	0	12.977	0.74835	0.96474	20.236	3	0	Median	NaN	NaN	NaN	1	0	Median	NaN	NaN	NaN	0	0	Median	0.91359	1.1057
F8WDT8;G3V0G3;H7C3E9;Q9NY93-2;Q9NY93	F8WDT8;G3V0G3;H7C3E9;Q9NY93-2;Q9NY93	2;2;2;2;2	2;2;2;2;2	2;2;2;2;2	Probable ATP-dependent RNA helicase DDX56	DDX56	5	2	2	2	2	0	2	2	0	2	2	0	2	13.5	13.5	13.5	20.342	185	185;375;396;507;547	1	4	0.0021692	2.7397	NaN	NaN	NaN	0	0	Median	NaN	NaN	NaN	0	0	Median	NaN	NaN	NaN	0	0	Median	NaN	NaN
F8WJN3;Q16630-3;Q16630;Q16630-2	F8WJN3;Q16630-3;Q16630;Q16630-2	2;2;2;2	2;2;2;2	2;2;2;2	Cleavage and polyadenylation specificity factor subunit 6	CPSF6	4	2	2	2	0	1	1	0	1	1	0	1	1	5.9	5.9	5.9	52.269	478	478;478;551;588	1	2	0.0022883	3.0321	NaN	NaN	NaN	0	0	Median	NaN	NaN	NaN	0	0	Median	NaN	NaN	NaN	0	0	Median	NaN	NaN
G3V203;H0YHA7;J3QQ67;Q07020-2;Q07020;F8VYV2;A0A075B7A0;F8VUA6	G3V203;H0YHA7;J3QQ67;Q07020-2;Q07020;F8VYV2;A0A075B7A0;F8VUA6	6;6;6;6;6;5;5;4	6;6;6;6;6;5;5;4	6;6;6;6;6;5;5;4	60S ribosomal protein L18	RPL18	8	6	6	6	3	5	5	3	5	5	3	5	5	32.9	32.9	32.9	18.756	164	164;167;190;159;188;133;138;130	1	13	0	21.404	1.5243	1.2248	39.51	7	0	Median	NaN	NaN	NaN	1	0	Median	1.5514	1.2945	17.083	4	0	Median	0.60936	0.69864
G3V5I6;G3V256;H0YJA2;Q6PJT7-10;Q6PJT7-4;Q6PJT7-3;Q6PJT7-11;Q6PJT7-5;Q6PJT7-9;Q6PJT7-2;Q6PJT7;G3V3Y4	G3V5I6;G3V256;H0YJA2;Q6PJT7-10;Q6PJT7-4;Q6PJT7-3;Q6PJT7-11;Q6PJT7-5;Q6PJT7-9;Q6PJT7-2;Q6PJT7;G3V3Y4	2;2;2;2;2;2;2;2;2;2;2;1	2;2;2;2;2;2;2;2;2;2;2;1	2;2;2;2;2;2;2;2;2;2;2;1	Zinc finger CCCH domain-containing protein 14	ZC3H14	12	2	2	2	0	2	1	0	2	1	0	2	1	5.5	5.5	5.5	47.76	420	420;605;651;543;571;579;585;711;730;735;736;215	1	3	0	3.2327	1.4256	1.1185	27.456	3	0	Median	NaN	NaN	NaN	0	0	Median	1.753	1.4142	33.171	2	0	Median	NaN	NaN
G3V529;Q9GZR7;A0A087WXU8;F5GYL3;Q9GZR7-2	G3V529;Q9GZR7;A0A087WXU8;F5GYL3;Q9GZR7-2	3;3;2;2;2	3;3;2;2;2	3;3;2;2;2	ATP-dependent RNA helicase DDX24	DDX24	5	3	3	3	2	0	2	2	0	2	2	0	2	4.3	4.3	4.3	91.48	816	816;859;485;609;804	1	4	0	3.5826	NaN	NaN	NaN	0	0	Median	NaN	NaN	NaN	0	0	Median	NaN	NaN	NaN	0	0	Median	NaN	NaN
G3XAN0;P60866;P60866-2	G3XAN0;P60866;P60866-2	1;1;1	1;1;1	1;1;1	40S ribosomal protein S20	RPS20	3	1	1	1	1	1	1	1	1	1	1	1	1	18.8	18.8	18.8	7.2473	64	64;119;142	1	3	0	6.4534	0.76773	1.0591	33.904	3	0	Median	NaN	NaN	NaN	1	0	Median	NaN	NaN	NaN	1	0	Median	NaN	NaN
G8JLB6;P31943;E9PCY7;D6RIT2;D6RIU0;D6RBM0;H0YB39;E7EQJ0;D6RAM1;E5RGV0;D6R9T0;D6RFM3;D6RDU3;D6RJ04;D6RIH9;E7EN40;H0YBG7;H0YBD7;D6RDL0;D6R9D3;D6RF17;E5RGH4;E5RJ94;H0YAQ2	G8JLB6;P31943;E9PCY7;D6RIT2;D6RIU0;D6RBM0;H0YB39	13;13;12;7;7;7;7;6;6;6;6;6;6;6;6;5;5;5;4;3;3;3;2;2	13;13;12;7;7;7;7;6;6;6;6;6;6;6;6;5;5;5;4;3;3;3;2;2	8;8;7;6;5;5;3;5;5;4;5;5;5;5;5;4;2;2;4;3;3;1;2;1	Heterogeneous nuclear ribonucleoprotein H;Heterogeneous nuclear ribonucleoprotein H, N-terminally processed	HNRNPH1	24	13	13	8	13	11	12	13	11	12	8	7	8	40.3	40.3	24.8	51.229	472	472;449;429;164;168;212;277;115;130;155;162;163;171;172;184;166;185;195;84;40;49;100;28;131	1	60	0	323.31	0.83151	0.93665	15.133	37	0	Median	0.67773	0.93396	14.898	14	0	Median	1.0323	0.84575	14.022	12	0	Median	0.88508	1.0322
H0Y613;Q14687-2;Q14687-3;Q14687	H0Y613;Q14687-2;Q14687-3;Q14687	2;2;2;2	2;2;2;2	2;2;2;2	Genetic suppressor element 1	GSE1	4	2	2	2	2	1	2	2	1	2	2	1	2	1.9	1.9	1.9	112.53	986	986;1113;1144;1217	1	8	0	6.0934	NaN	NaN	NaN	1	0	Median	NaN	NaN	NaN	0	0	Median	NaN	NaN	NaN	0	0	Median	NaN	NaN
H0YBR2;H0YBB3;Q6NXG1-2;Q6NXG1-5;Q6NXG1-4;Q6NXG1-3;Q6NXG1;E5RI26	H0YBR2;H0YBB3;Q6NXG1-2;Q6NXG1-5;Q6NXG1-4;Q6NXG1-3;Q6NXG1	3;3;3;3;3;3;3;1	3;3;3;3;3;3;3;1	2;2;2;2;2;2;2;1	Epithelial splicing regulatory protein 1	ESRP1	8	3	3	2	2	2	2	2	2	2	1	1	1	8	8	5.6	56.035	502	502;522;608;659;663;677;681;94	1	6	0	23.282	0.83712	0.8444	30.056	4	0	Median	NaN	NaN	NaN	1	0	Median	NaN	NaN	NaN	1	0	Median	0.65192	0.74852
H0YHD8;H0YFA4;P52943;P52943-2	H0YHD8;H0YFA4;P52943;P52943-2	1;1;1;1	1;1;1;1	1;1;1;1	Cysteine-rich protein 2	CRIP2	4	1	1	1	1	1	1	1	1	1	1	1	1	18.3	18.3	18.3	11.048	104	104;192;208;282	1	3	0	3.2973	0.65959	0.80258	9.656	3	0	Median	NaN	NaN	NaN	1	0	Median	NaN	NaN	NaN	1	0	Median	NaN	NaN
H0YGT3;P11474-2;P11474	H0YGT3;P11474-2;P11474	1;1;1	1;1;1	1;1;1	Steroid hormone receptor ERR1	ESRRA	3	1	1	1	0	0	1	0	0	1	0	0	1	7.1	7.1	7.1	21.302	198	198;422;423	1	1	0.0020704	2.4995	NaN	NaN	NaN	1	0	Median	NaN	NaN	NaN	0	0	Median	NaN	NaN	NaN	0	0	Median	NaN	NaN
H0YHG0;P82979;F8VZQ9	H0YHG0;P82979;F8VZQ9	2;2;1	2;2;1	2;2;1	SAP domain-containing ribonucleoprotein	SARNP	3	2	2	2	0	2	1	0	2	1	0	2	1	5.5	5.5	5.5	59.075	523	523;210;213	1	3	0	4.1163	1.3829	1.3416	14.394	2	0	Median	NaN	NaN	NaN	0	0	Median	NaN	NaN	NaN	1	0	Median	NaN	NaN
H0YIB4;Q13242;S4R3G0	H0YIB4;Q13242;S4R3G0	3;3;2	3;3;2	3;3;2	Serine/arginine-rich splicing factor 9	SRSF9	3	3	3	3	3	3	2	3	3	2	3	3	2	30	30	30	12.727	110	110;221;119	1	10	0	18.482	1.0845	1.0665	13.885	4	0	Median	NaN	NaN	NaN	1	0	Median	1.2888	1.0665	8.6077	2	0	Median	NaN	NaN
H0YIQ2;P49750-3;P49750;P49750-4	H0YIQ2;P49750-3;P49750;P49750-4	1;1;1;1	1;1;1;1	1;1;1;1	YLP motif-containing protein 1	YLPM1	4	1	1	1	1	0	1	1	0	1	1	0	1	0.6	0.6	0.6	180.28	1595	1595;1862;1951;2146	1	2	0.0038835	2.1892	0.77554	0.98948	23.598	2	0	Median	NaN	NaN	NaN	1	0	Median	NaN	NaN	NaN	0	0	Median	NaN	NaN
H0YMZ1;H0YN18;H0YL69;P25789-2;P25789	H0YMZ1;H0YN18;H0YL69;P25789-2;P25789	1;1;1;1;1	1;1;1;1;1	1;1;1;1;1	Proteasome subunit alpha type;Proteasome subunit alpha type-4	PSMA4	5	1	1	1	0	1	1	0	1	1	0	1	1	5.9	5.9	5.9	24.583	221	221;230;236;190;261	1	2	0.0020121	2.3598	NaN	NaN	NaN	1	0	Median	NaN	NaN	NaN	0	0	Median	NaN	NaN	NaN	0	0	Median	NaN	NaN
H0YNQ5;Q99081;Q99081-3	H0YNQ5;Q99081;Q99081-3	1;1;1	1;1;1	1;1;1	Transcription factor 12	TCF12	3	1	1	1	0	1	0	0	1	0	0	1	0	12.1	12.1	12.1	16.593	157	157;682;706	1	1	0	4.0255	NaN	NaN	NaN	1	0	Median	NaN	NaN	NaN	0	0	Median	NaN	NaN	NaN	1	0	Median	NaN	NaN
H3BLZ8;Q92841;Q92841-1;Q92841-3;Q92841-2;A0A0U1RQJ0	H3BLZ8;Q92841;Q92841-1;Q92841-3;Q92841-2	21;21;20;20;19;4	16;16;15;15;15;3	16;16;15;15;15;3	Probable ATP-dependent RNA helicase DDX17	DDX17	6	21	16	16	17	15	17	13	11	14	13	11	14	30.5	26.5	26.5	80.439	731	731;729;650;652;652;56	1	41	0	295.59	0.85639	1.01	20.246	30	0	Median	0.71987	1.0301	24.385	10	0	Median	1.1497	0.97868	23.133	9	0	Median	0.86493	1.0369
I3L3P7;I3L246;H3BN98;P62244;H3BV27;H3BT37;I3L303	I3L3P7;I3L246;H3BN98;P62244	4;4;4;4;1;1;1	4;4;4;4;1;1;1	4;4;4;4;1;1;1	40S ribosomal protein S15a	RPS15A	7	4	4	4	1	4	3	1	4	3	1	4	3	34	34	34	11.477	100	100;111;237;130;49;50;52	1	8	0	13.676	0.74009	0.87784	42.69	6	0	Median	NaN	NaN	NaN	1	0	Median	2.1677	1.9026	4.7811	2	0	Median	0.71648	0.82651
H3BV41;H3BND3;O43809	H3BV41;H3BND3;O43809	2;2;2	2;2;2	2;2;2	Cleavage and polyadenylation specificity factor subunit 5	NUDT21	3	2	2	2	1	1	2	1	1	2	1	1	2	42.3	42.3	42.3	8.0933	71	71;150;227	1	4	0	20.78	0.69491	0.74549	4.3464	3	0	Median	NaN	NaN	NaN	1	0	Median	NaN	NaN	NaN	1	0	Median	NaN	NaN
H3BPE7;P35637-2;P35637	H3BPE7;P35637-2;P35637	9;9;9	9;9;9	7;7;7	RNA-binding protein FUS	FUS	3	9	9	7	7	6	9	7	6	9	5	4	7	14	14	14	53.496	527	527;525;526	1	25	0	126.12	0.74379	0.89054	15.571	16	0	Median	0.61007	0.88131	5.6002	5	0	Median	0.9632	0.84459	12.905	3	0	Median	0.76528	0.92147
H3BUH7;H3BPS8;H3BQN4;J3KPS3;P04075;P04075-2;H3BMQ8;H3BR04;H3BU78	H3BUH7;H3BPS8;H3BQN4;J3KPS3;P04075;P04075-2;H3BMQ8;H3BR04	4;4;4;4;4;4;2;2;1	4;4;4;4;4;4;2;2;1	4;4;4;4;4;4;2;2;1	Fructose-bisphosphate aldolase;Fructose-bisphosphate aldolase A	ALDOA	9	4	4	4	3	3	4	3	3	4	3	3	4	26.5	26.5	26.5	16.917	155	155;278;361;368;364;418;140;162;204	1	11	0	26.152	0.50535	0.57744	66.119	5	0	Median	NaN	NaN	NaN	0	0	Median	2.2546	1.8451	11.179	2	0	Median	0.45532	0.55403
H3BQZ7;Q1KMD3	H3BQZ7;Q1KMD3	3;3	3;3	3;3	Heterogeneous nuclear ribonucleoprotein U-like protein 2	HNRNPUL2-BSCL2;HNRNPUL2	2	3	3	3	1	1	2	1	1	2	1	1	2	3.6	3.6	3.6	84.69	746	746;747	1	4	0	4.8209	0.73088	0.94761	9.9573	3	0	Median	NaN	NaN	NaN	1	0	Median	NaN	NaN	NaN	1	0	Median	NaN	NaN
H3BRS3;Q9Y4R8	H3BRS3;Q9Y4R8	1;1	1;1	1;1	Telomere length regulation protein TEL2 homolog	TELO2	2	1	1	1	1	0	0	1	0	0	1	0	0	3.5	3.5	3.5	47.38	426	426;837	1	1	0.0020325	2.415	NaN	NaN	NaN	1	0	Median	NaN	NaN	NaN	1	0	Median	NaN	NaN	NaN	0	0	Median	NaN	NaN
H3BS86;Q9UNE7-2;Q9UNE7	H3BS86;Q9UNE7-2;Q9UNE7	1;1;1	1;1;1	1;1;1	E3 ubiquitin-protein ligase CHIP	STUB1	3	1	1	1	0	1	0	0	1	0	0	1	0	4.7	4.7	4.7	24.485	214	214;231;303	1	1	0.0091241	1.9096	NaN	NaN	NaN	0	0	Median	NaN	NaN	NaN	0	0	Median	NaN	NaN	NaN	0	0	Median	NaN	NaN
H3BSQ5;H3BUE3;H3BSK9;H3BUF6;Q8WWM7-7;Q8WWM7-6;Q8WWM7-8;Q8WWM7-5;Q8WWM7-4;Q8WWM7-9;Q8WWM7-2;Q8WWM7;Q8WWM7-3	H3BSQ5;H3BUE3;H3BSK9;H3BUF6;Q8WWM7-7;Q8WWM7-6;Q8WWM7-8;Q8WWM7-5;Q8WWM7-4;Q8WWM7-9;Q8WWM7-2;Q8WWM7;Q8WWM7-3	1;1;1;1;1;1;1;1;1;1;1;1;1	1;1;1;1;1;1;1;1;1;1;1;1;1	1;1;1;1;1;1;1;1;1;1;1;1;1	Ataxin-2-like protein	ATXN2L	13	1	1	1	1	1	0	1	1	0	1	1	0	23.1	23.1	23.1	10.113	91	91;217;336;1068;399;968;1044;1044;1044;1062;1062;1075;1097	1	2	0	8.9923	NaN	NaN	NaN	0	0	Median	NaN	NaN	NaN	0	0	Median	NaN	NaN	NaN	0	0	Median	NaN	NaN
H3BTN5;P14618-2;P14618;H3BT25;H3BUW1;H3BTJ2;H3BQ34;B4DNK4;H3BU13;H3BR70;P14618-3;H3BN34;H3BQZ3;P30613-2;P30613	H3BTN5;P14618-2;P14618;H3BT25;H3BUW1;H3BTJ2;H3BQ34;B4DNK4	5;5;5;3;3;3;3;3;2;2;2;1;1;1;1	5;5;5;3;3;3;3;3;2;2;2;1;1;1;1	5;5;5;3;3;3;3;3;2;2;2;1;1;1;1	Pyruvate kinase;Pyruvate kinase PKM	PKM	15	5	5	5	4	3	4	4	3	4	4	3	4	13.2	13.2	13.2	53.045	485	485;531;531;151;162;168;281;457;82;366;516;52;69;543;574	1	11	0	16.162	0.54877	0.65444	51.409	7	0	Median	0.41665	0.59234	6.2306	2	0	Median	2.1599	1.7107	14.781	2	0	Median	0.54877	0.65444
H7BXF3;P62995-3;P62995;H7C2L4	H7BXF3;P62995-3;P62995;H7C2L4	2;2;2;1	2;2;2;1	2;2;2;1	Transformer-2 protein homolog beta	TRA2B	4	2	2	2	2	2	1	2	2	1	2	2	1	21.3	21.3	21.3	15.119	127	127;188;288;107	1	5	0	8.7901	1.0827	1.11	4.0116	4	0	Median	NaN	NaN	NaN	1	0	Median	1.3147	1.1334	5.4145	2	0	Median	NaN	NaN
H7C2Q8;Q99848	H7C2Q8;Q99848	1;1	1;1	1;1	Probable rRNA-processing protein EBP2	EBNA1BP2	2	1	1	1	1	0	1	1	0	1	1	0	1	2.8	2.8	2.8	40.684	361	361;306	1	2	0.0092081	1.9259	0.23459	0.29547	2.5287	2	0	Median	NaN	NaN	NaN	1	0	Median	NaN	NaN	NaN	0	0	Median	NaN	NaN
H7C3F4;Q9NWH9-3;Q9NWH9;H0YKH2;H7BXE3	H7C3F4;Q9NWH9-3;Q9NWH9;H0YKH2;H7BXE3	2;2;2;1;1	2;2;2;1;1	2;2;2;1;1	SAFB-like transcription modulator	SLTM	5	2	2	2	1	1	1	1	1	1	1	1	1	5	5	5	70.491	600	600;603;1034;100;453	1	3	0	3.4491	0.91721	0.8869	6.5024	2	0	Median	NaN	NaN	NaN	0	0	Median	NaN	NaN	NaN	1	0	Median	NaN	NaN
I3L0K2;I3L3M7;I3L2R6;Q9BRA2	I3L0K2;I3L3M7;I3L2R6;Q9BRA2	1;1;1;1	1;1;1;1	1;1;1;1	Thioredoxin domain-containing protein 17	TXNDC17	4	1	1	1	0	0	1	0	0	1	0	0	1	18.7	18.7	18.7	8.3713	75	75;80;98;123	1	1	0.0022936	3.038	NaN	NaN	NaN	1	0	Median	NaN	NaN	NaN	0	0	Median	NaN	NaN	NaN	0	0	Median	NaN	NaN
I3L1L3;Q9BQG0;Q9BQG0-2;I3L2H8	I3L1L3;Q9BQG0;Q9BQG0-2	5;5;5;2	5;5;5;2	5;5;5;2	Myb-binding protein 1A	MYBBP1A	4	5	5	5	5	0	3	5	0	3	5	0	3	4.3	4.3	4.3	140.13	1252	1252;1328;1332;204	1	8	0	11.894	0.20549	0.2647	13.475	2	0	Median	NaN	NaN	NaN	1	0	Median	NaN	NaN	NaN	0	0	Median	NaN	NaN
I3L397;I3L504;P63241;P63241-2	I3L397;I3L504;P63241;P63241-2	1;1;1;1	1;1;1;1	1;1;1;1	Eukaryotic translation initiation factor 5A;Eukaryotic translation initiation factor 5A-1	EIF5A	4	1	1	1	0	1	0	0	1	0	0	1	0	8.2	8.2	8.2	16.118	147	147;186;154;184	1	1	0.0092421	1.9361	NaN	NaN	NaN	1	0	Median	NaN	NaN	NaN	0	0	Median	NaN	NaN	NaN	1	0	Median	NaN	NaN
I3L4R8;P27694	I3L4R8;P27694	2;2	2;2	2;2	Replication protein A 70 kDa DNA-binding subunit;Replication protein A 70 kDa DNA-binding subunit, N-terminally processed	RPA1	2	2	2	2	0	2	0	0	2	0	0	2	0	9.6	9.6	9.6	35.228	313	313;616	1	2	0.0021008	2.5341	NaN	NaN	NaN	1	0	Median	NaN	NaN	NaN	0	0	Median	NaN	NaN	NaN	1	0	Median	NaN	NaN
J3KNP2;Q12788;A0A087WYP7	J3KNP2;Q12788;A0A087WYP7	2;2;1	2;2;1	2;2;1	Transducin beta-like protein 3	TBL3	3	2	2	2	1	0	2	1	0	2	1	0	2	4.9	4.9	4.9	76.979	697	697;808;518	1	3	0.002045	2.4511	NaN	NaN	NaN	0	0	Median	NaN	NaN	NaN	0	0	Median	NaN	NaN	NaN	0	0	Median	NaN	NaN
J3KNS1;Q9UPW5-2;Q9UPW5;Q9UPW5-3	J3KNS1;Q9UPW5-2;Q9UPW5;Q9UPW5-3	2;2;2;2	2;2;2;2	2;2;2;2	Cytosolic carboxypeptidase 1	AGTPBP1	4	2	2	2	1	0	2	1	0	2	1	0	2	2.7	2.7	2.7	143.23	1278	1278;1186;1226;1238	1	4	0.0020661	2.4987	NaN	NaN	NaN	0	0	Median	NaN	NaN	NaN	0	0	Median	NaN	NaN	NaN	0	0	Median	NaN	NaN
J3KNZ9;Q9HAH7;Q9HAH7-1	J3KNZ9;Q9HAH7;Q9HAH7-1	1;1;1	1;1;1	1;1;1	Probable fibrosin-1	FBRS	3	1	1	1	1	0	1	1	0	1	1	0	1	1.8	1.8	1.8	103.77	980	980;460;487	1	2	0	5.6293	0.72176	0.90838	19.51	2	0	Median	NaN	NaN	NaN	1	0	Median	NaN	NaN	NaN	0	0	Median	NaN	NaN
J3QL05;J3KP15;Q01130-2;Q01130;Q9BRL6-2;Q9BRL6	J3QL05;J3KP15;Q01130-2;Q01130	4;4;4;4;1;1	4;4;4;4;1;1	4;4;4;4;1;1	Serine/arginine-rich splicing factor 2	SRSF2	6	4	4	4	4	3	3	4	3	3	4	3	3	35.4	35.4	35.4	15.156	130	130;134;209;221;275;282	1	11	0	54.499	1.0032	1.1657	18.514	7	0	Median	0.74394	1.1164	16.421	2	0	Median	1.32	1.1657	22.716	3	0	Median	0.97749	1.2575
J3KPX7;Q99623;F5GY37;Q99623-2;F5H3X6;F5GWA7;F5H2D2;F5H0C5	J3KPX7;Q99623;F5GY37;Q99623-2;F5H3X6;F5GWA7	9;9;8;8;7;7;3;3	9;9;8;8;7;7;3;3	9;9;8;8;7;7;3;3	Prohibitin-2	PHB2	8	9	9	9	8	5	6	8	5	6	8	5	6	37.6	37.6	37.6	33.239	298	298;299;267;261;213;261;87;112	1	19	0	36.313	0.97247	1.1262	20.631	17	0	Median	0.84196	1.1613	17.393	6	0	Median	1.0916	0.96048	22.719	5	0	Median	1.034	1.1914
J3KTA4;P17844;P17844-2;J3QSF1;J3QRQ7;J3QR02;J3KRX8;J3KRZ1;X6RLV5;J3QRN5	J3KTA4;P17844;P17844-2	23;23;22;8;6;5;5;5;4;1	23;23;22;8;6;5;5;5;4;1	18;18;17;5;6;5;5;2;4;1	Probable ATP-dependent RNA helicase DDX5	DDX5	10	23	23	18	17	19	18	17	19	18	13	15	15	30.9	30.9	26.2	69.086	614	614;614;535;153;212;99;120;166;96;65	1	70	0	206.61	0.84691	0.96908	15.537	48	0	Median	0.68246	0.96534	9.8117	13	0	Median	1.0542	0.92173	19.415	17	0	Median	0.84691	1.0182
J3QR09;J3KTE4;P84098;J3QL15	J3QR09;J3KTE4;P84098	3;3;3;1	3;3;3;1	3;3;3;1	Ribosomal protein L19;60S ribosomal protein L19	RPL19	4	3	3	3	1	3	1	1	3	1	1	3	1	14	14	14	23.134	193	193;194;196;128	1	6	0	21.84	NaN	NaN	NaN	1	0	Median	NaN	NaN	NaN	0	0	Median	NaN	NaN	NaN	1	0	Median	NaN	NaN
J3KTL2;Q07955-3;Q07955;Q07955-2;J3QQV5;J3KSW7;J3KSR8	J3KTL2;Q07955-3;Q07955;Q07955-2;J3QQV5;J3KSW7	6;6;6;6;3;3;2	6;6;6;6;3;3;2	6;6;6;6;3;3;2	Serine/arginine-rich splicing factor 1	SRSF1	7	6	6	6	4	3	6	4	3	6	4	3	6	24.9	24.9	24.9	28.329	253	253;201;248;292;65;73;143	1	16	0	11.418	0.94264	1.1188	14.36	14	0	Median	0.81583	1.1458	19.864	5	0	Median	1.2329	1.0811	1.8365	3	0	Median	0.94264	1.1514
J3QRP6;O14745	J3QRP6;O14745	1;1	1;1	1;1	Na(+)/H(+) exchange regulatory cofactor NHE-RF1	SLC9A3R1	2	1	1	1	0	1	0	0	1	0	0	1	0	6.5	6.5	6.5	22.871	215	215;358	1	1	0.0090909	1.8861	NaN	NaN	NaN	1	0	Median	NaN	NaN	NaN	0	0	Median	NaN	NaN	NaN	1	0	Median	NaN	NaN
J3QRS3;P19105;O14950	J3QRS3;P19105;O14950	1;1;1	1;1;1	1;1;1	Myosin regulatory light chain 12A;Myosin regulatory light chain 12B	MYL12A;MYL12B	3	1	1	1	0	1	0	0	1	0	0	1	0	6.2	6.2	6.2	20.457	177	177;171;172	1	1	0	4.2207	NaN	NaN	NaN	0	0	Median	NaN	NaN	NaN	0	0	Median	NaN	NaN	NaN	0	0	Median	NaN	NaN
J3QT28;O43684-2;O43684;J3QSX4	J3QT28;O43684-2;O43684;J3QSX4	4;4;4;2	4;4;4;2	4;4;4;2	Mitotic checkpoint protein BUB3	BUB3	4	4	4	4	3	2	2	3	2	2	3	2	2	26.6	26.6	26.6	31.703	278	278;326;328;145	1	7	0	11.875	0.72424	0.86619	7.5064	5	0	Median	0.62968	0.87289	13.574	2	0	Median	NaN	NaN	NaN	1	0	Median	0.75752	0.88913
K7ENA3;W4VSQ8;K7EIN2;Q9BRJ7;Q9BRJ7-2	K7ENA3;W4VSQ8;K7EIN2;Q9BRJ7;Q9BRJ7-2	1;1;1;1;1	1;1;1;1;1	1;1;1;1;1	Protein syndesmos	NUDT16L1	5	1	1	1	1	1	1	1	1	1	1	1	1	9.9	9.9	9.9	18.944	171	171;192;198;211;247	1	3	0	4.3896	0.89411	1.0314	11.318	3	0	Median	NaN	NaN	NaN	1	0	Median	NaN	NaN	NaN	1	0	Median	NaN	NaN
K7EJT5;K7EP65;K7EKS7;K7ELC4;K7EMH1;K7ERI7;P35268	K7EJT5;K7EP65;K7EKS7;K7ELC4;K7EMH1;K7ERI7;P35268	1;1;1;1;1;1;1	1;1;1;1;1;1;1	1;1;1;1;1;1;1	60S ribosomal protein L22	RPL22	7	1	1	1	0	1	0	0	1	0	0	1	0	27.7	27.7	27.7	5.0827	47	47;48;53;79;89;95;128	1	1	0.001992	2.2919	NaN	NaN	NaN	0	0	Median	NaN	NaN	NaN	0	0	Median	NaN	NaN	NaN	0	0	Median	NaN	NaN
K7EQA9;K7EKQ2;Q16543	K7EQA9;K7EKQ2;Q16543	1;1;1	1;1;1	1;1;1	Hsp90 co-chaperone Cdc37;Hsp90 co-chaperone Cdc37, N-terminally processed	CDC37	3	1	1	1	0	1	1	0	1	1	0	1	1	4.3	4.3	4.3	27.435	230	230;353;378	1	2	0.0020576	2.4581	1.3465	1.3126	30.036	2	0	Median	NaN	NaN	NaN	0	0	Median	NaN	NaN	NaN	1	0	Median	NaN	NaN
K7ELC7;P61353;K7EQQ9	K7ELC7;P61353;K7EQQ9	3;3;2	3;3;2	3;3;2	60S ribosomal protein L27	RPL27	3	3	3	3	2	2	2	2	2	2	2	2	2	30.6	30.6	30.6	16.359	144	144;136;80	1	6	0	9.1465	0.53356	0.65339	32.496	5	0	Median	0.44603	0.61108	9.466	2	0	Median	NaN	NaN	NaN	1	0	Median	0.54211	0.63593
K7EM90;P06733	K7EM90;P06733	3;3	3;3	3;3	Enolase;Alpha-enolase	ENO1	2	3	3	3	1	2	2	1	2	2	1	2	2	16.9	16.9	16.9	21.02	195	195;434	1	5	0	4.6031	0.5095	0.60913	28.525	4	0	Median	NaN	NaN	NaN	1	0	Median	NaN	NaN	NaN	1	0	Median	0.5095	0.60913
K7EMS3;C9JTG5	K7EMS3	17;2	1;0	1;0		KRT19	2	17	1	1	14	14	12	1	0	0	1	0	0	71.3	6.1	6.1	20.186	181	181;220	1	1	1	-2	NaN	NaN	NaN	0	0	Median	NaN	NaN	NaN	0	0	Median	NaN	NaN	NaN	0	0	Median	NaN	NaN
K7ES28;Q9Y2G9-3;Q9Y2G9	K7ES28;Q9Y2G9-3;Q9Y2G9	1;1;1	1;1;1	1;1;1	Protein strawberry notch homolog 2	SBNO2	3	1	1	1	0	0	1	0	0	1	0	0	1	1	1	1	149.09	1356	1356;1309;1366	1	1	0.0056926	2.0878	NaN	NaN	NaN	1	0	Median	NaN	NaN	NaN	0	0	Median	NaN	NaN	NaN	0	0	Median	NaN	NaN
M0QXS5;P14866-2;P14866;M0QYT0;M0R076	M0QXS5;P14866-2;P14866;M0QYT0	9;9;9;5;2	9;9;9;5;2	9;9;9;5;2	Heterogeneous nuclear ribonucleoprotein L	HNRNPL	5	9	9	9	7	7	8	7	7	8	7	7	8	27.9	27.9	27.9	58.362	530	530;456;589;321;114	1	32	0	195.45	0.77566	0.94124	14.688	14	0	Median	0.67345	0.9575	20.476	4	0	Median	1.1077	0.86938	11.221	4	0	Median	0.77566	1.0013
M0QZU5;M0QYZ9;M0QZ34;Q9NZM5	M0QZU5;M0QYZ9;M0QZ34;Q9NZM5	1;1;1;1	1;1;1;1	1;1;1;1	Glioma tumor suppressor candidate region gene 2 protein	GLTSCR2	4	1	1	1	1	0	1	1	0	1	1	0	1	10.1	10.1	10.1	11.965	99	99;149;200;478	1	2	0.0019802	2.2699	NaN	NaN	NaN	0	0	Median	NaN	NaN	NaN	0	0	Median	NaN	NaN	NaN	0	0	Median	NaN	NaN
M0R1H6;M0QZC5;P62280	M0R1H6;M0QZC5;P62280	1;1;1	1;1;1	1;1;1	40S ribosomal protein S11	RPS11	3	1	1	1	0	1	0	0	1	0	0	1	0	13.6	13.6	13.6	10.123	88	88;118;158	1	1	0.0056818	2.0826	NaN	NaN	NaN	1	0	Median	NaN	NaN	NaN	0	0	Median	NaN	NaN	NaN	1	0	Median	NaN	NaN
M0R0F0;M0R0R2;P46782	M0R0F0;M0R0R2;P46782	1;1;1	1;1;1	1;1;1	40S ribosomal protein S5;40S ribosomal protein S5, N-terminally processed	RPS5	3	1	1	1	1	1	1	1	1	1	1	1	1	14	14	14	22.391	200	200;225;204	1	5	0	39.371	NaN	NaN	NaN	0	0	Median	NaN	NaN	NaN	0	0	Median	NaN	NaN	NaN	0	0	Median	NaN	NaN
O00148;Q13838;Q13838-2;A0A0G2JJZ9;Q5STU3;F6S4E6;A0A0A0MT12;F6TRA5;K7EQN7;F6WLT2;A0A140T9X3;O00148-3;O00148-2;A0A140T9L4;A0A140T973;A0A140T9K1;K7EPJ3;A0A140T996;K7EN69;A0A140T9X9;H0Y400;F6QYI9;A0A0G2JJL7;F6R6M7;F6UJC5;A0A140TA18;A0A140T9K2;K7ENP6;A0A0G2JHN7;A0A0D9SEM9;A0A140T9N3;K7EL56;K7EIL8;F6U6E2;F6S2B7;F6SXL5	O00148;Q13838;Q13838-2;A0A0G2JJZ9;Q5STU3;F6S4E6;A0A0A0MT12;F6TRA5;K7EQN7;F6WLT2;A0A140T9X3;O00148-3;O00148-2;A0A140T9L4;A0A140T973;A0A140T9K1;K7EPJ3;A0A140T996	6;6;6;5;5;4;4;4;4;4;4;4;4;3;3;3;3;3;2;2;2;2;2;2;2;2;1;1;1;1;1;1;1;1;1;1	6;6;6;5;5;4;4;4;4;4;4;4;4;3;3;3;3;3;2;2;2;2;2;2;2;2;1;1;1;1;1;1;1;1;1;1	6;6;6;5;5;4;4;4;4;4;4;4;4;3;3;3;3;3;2;2;2;2;2;2;2;2;1;1;1;1;1;1;1;1;1;1	ATP-dependent RNA helicase DDX39A;Spliceosome RNA helicase DDX39B	DDX39A;DDX39B	36	6	6	6	5	5	4	5	5	4	5	5	4	13.3	13.3	13.3	49.129	427	427;428;443;328;425;231;236;238;255;289;325;267;322;131;136;138;189;189;130;179;187;187;187;197;245;247;64;92;96;96;97;108;125;125;132;136	1	15	0	27.334	0.8866	1.1439	23.459	8	0	Median	0.861	1.2047	18.713	3	0	Median	1.9177	1.6062	10.329	2	0	Median	0.87992	1.0154
O00567;H0YDU4;H0Y653;Q5JXT2	O00567;H0YDU4;H0Y653	10;6;5;4	10;6;5;4	10;6;5;4	Nucleolar protein 56	NOP56	4	10	10	10	9	1	9	9	1	9	9	1	9	18.7	18.7	18.7	66.049	594	594;252;219;281	1	19	0	41.037	0.21285	0.26857	54.804	10	0	Median	0.18541	0.2573	40.937	4	0	Median	NaN	NaN	NaN	1	0	Median	0.22465	0.25764
O14929-2;O14929	O14929-2;O14929	1;1	1;1	1;1	Histone acetyltransferase type B catalytic subunit	HAT1	2	1	1	1	0	1	1	0	1	1	0	1	1	3.9	3.9	3.9	39.786	334	334;419	1	2	0.003861	2.1789	NaN	NaN	NaN	1	0	Median	NaN	NaN	NaN	0	0	Median	NaN	NaN	NaN	1	0	Median	NaN	NaN
O14980	O14980	2	2	2	Exportin-1	XPO1	1	2	2	2	1	2	2	1	2	2	1	2	2	2.9	2.9	2.9	123.38	1071	1071	1	5	0	15.724	0.9031	1.0989	22.162	5	0	Median	NaN	NaN	NaN	1	0	Median	1.4261	1.1801	0.97496	2	0	Median	0.84904	1.0371
O15164;O15164-2;A0A087X1V3	O15164;O15164-2;A0A087X1V3	6;5;4	6;5;4	6;5;4	Transcription intermediary factor 1-alpha	TRIM24	3	6	6	6	1	5	6	1	5	6	1	5	6	7.5	7.5	7.5	116.83	1050	1050;1016;1012	1	12	0	28.406	1.077	1.1352	23.724	10	0	Median	NaN	NaN	NaN	1	0	Median	1.0051	0.86006	7.4523	4	0	Median	1.1518	1.3633
O15213;H0Y6G3;A0A140T9L0;A0A0G2JJL1	O15213;H0Y6G3;A0A140T9L0;A0A0G2JJL1	2;1;1;1	2;1;1;1	2;1;1;1	WD repeat-containing protein 46	WDR46	4	2	2	2	2	0	1	2	0	1	2	0	1	5.9	5.9	5.9	68.07	610	610;322;322;322	1	3	0	4.3897	0.31641	0.42112	8.4371	2	0	Median	NaN	NaN	NaN	1	0	Median	NaN	NaN	NaN	0	0	Median	NaN	NaN
O15294;C9JZL3;O15294-3	O15294;C9JZL3;O15294-3	2;1;1	2;1;1	2;1;1	UDP-N-acetylglucosamine--peptide N-acetylglucosaminyltransferase 110 kDa subunit	OGT	3	2	2	2	2	2	2	2	2	2	2	2	2	2.6	2.6	2.6	116.92	1046	1046;156;1036	1	6	0	38.426	1.2473	1.3636	17.115	3	0	Median	NaN	NaN	NaN	1	0	Median	NaN	NaN	NaN	1	0	Median	NaN	NaN
O43143	O43143	5	5	5	Pre-mRNA-splicing factor ATP-dependent RNA helicase DHX15	DHX15	1	5	5	5	3	3	1	3	3	1	3	3	1	6.2	6.2	6.2	90.932	795	795	1	7	0	7.3058	0.9258	0.92042	31.053	6	0	Median	0.51482	0.7203	3.339	2	0	Median	1.6418	1.2884	14.091	3	0	Median	NaN	NaN
O43390;O43390-2;O43390-4;O43390-3;B4DT28	O43390;O43390-2;O43390-4;O43390-3;B4DT28	12;11;10;10;9	12;11;10;10;9	9;8;7;9;8	Heterogeneous nuclear ribonucleoprotein R	HNRNPR	5	12	12	9	8	9	8	8	9	8	6	6	5	18.8	18.8	15.5	70.942	633	633;636;535;595;494	1	26	0	83.666	1.0048	1.1528	16.813	24	0	Median	0.79629	1.1505	17.227	7	0	Median	1.4571	1.2178	21.862	9	0	Median	0.96748	1.132
O43707;O43707-2;P12814-4;H7C144;F5GXS2;O43707-3;G3V2E8;G3V5M4;G3V2X9;K7EJH8;H0YJ11;G3V2W4;G3V2N5;H7C5W8;P35609-2;P35609	O43707;O43707-2;P12814-4	6;3;3;2;2;2;1;1;1;1;1;1;1;1;1;1	6;3;3;2;2;2;1;1;1;1;1;1;1;1;1;1	3;1;0;1;1;1;0;0;0;1;0;0;0;0;0;0	Alpha-actinin-4;Alpha-actinin-1	ACTN4;ACTN1	16	6	6	3	0	6	0	0	6	0	0	3	0	8.8	8.8	4.7	104.85	911	911;692;930;342;521;521;85;126;144;182;207;238;261;297;894;894	1	6	0	86.691	NaN	NaN	NaN	1	0	Median	NaN	NaN	NaN	0	0	Median	NaN	NaN	NaN	1	0	Median	NaN	NaN
O43815-2;O43815	O43815-2;O43815	4;4	4;4	4;4	Striatin	STRN	2	4	4	4	1	3	0	1	3	0	1	3	0	9.6	9.6	9.6	80.76	731	731;780	1	4	0	5.6923	0.57876	0.79539	70.532	3	0	Median	NaN	NaN	NaN	1	0	Median	0.61354	0.50031	92.286	2	0	Median	NaN	NaN
O43818	O43818	1	1	1	U3 small nucleolar RNA-interacting protein 2	RRP9	1	1	1	1	1	0	1	1	0	1	1	0	1	3.6	3.6	3.6	51.84	475	475	1	2	0.0020747	2.5004	NaN	NaN	NaN	0	0	Median	NaN	NaN	NaN	0	0	Median	NaN	NaN	NaN	0	0	Median	NaN	NaN
O60341;O60341-2;R4GMP9;R4GMQ1	O60341;O60341-2;R4GMP9	4;4;2;1	4;4;2;1	4;4;2;1	Lysine-specific histone demethylase 1A	KDM1A	4	4	4	4	1	4	1	1	4	1	1	4	1	6.8	6.8	6.8	92.902	852	852;876;302;189	1	6	0	9.9317	1.3996	1.2028	27.524	5	0	Median	NaN	NaN	NaN	1	0	Median	1.9208	1.6168	17.676	3	0	Median	NaN	NaN
O60506-4;O60506-3;O60506-2;O60506;B7Z645;O60506-5;F6UXX1	O60506-4;O60506-3;O60506-2;O60506;B7Z645;O60506-5	11;11;11;11;10;8;3	8;8;8;8;7;7;1	8;8;8;8;7;7;1	Heterogeneous nuclear ribonucleoprotein Q	SYNCRIP	7	11	8	8	7	9	9	5	6	6	5	6	6	21.4	17.5	17.5	58.735	527	527;562;588;623;464;410;185	1	19	0	39.41	1.1483	1.2412	41.968	13	0	Median	0.74345	1.0785	50.08	3	0	Median	1.6772	1.3879	52.957	6	0	Median	0.77094	1.1255
O60701-3;O60701-2;O60701	O60701-3;O60701-2;O60701	2;2;2	2;2;2	2;2;2	UDP-glucose 6-dehydrogenase	UGDH	3	2	2	2	2	0	1	2	0	1	2	0	1	13.6	13.6	13.6	44.414	397	397;427;494	1	3	0	10.553	NaN	NaN	NaN	1	0	Median	NaN	NaN	NaN	1	0	Median	NaN	NaN	NaN	0	0	Median	NaN	NaN
O75081-2;O75081-4;O75081;H3BNH2	O75081-2;O75081-4;O75081;H3BNH2	2;2;2;1	2;2;2;1	2;2;2;1	Protein CBFA2T3	CBFA2T3	4	2	2	2	0	2	2	0	2	2	0	2	2	4.6	4.6	4.6	62.371	567	567;577;653;419	1	4	0	3.7442	1.3563	1.3485	19.965	3	0	Median	NaN	NaN	NaN	0	0	Median	NaN	NaN	NaN	1	0	Median	1.3104	1.5094
O75131;A0A087WYQ3;E5RHZ0;A0A087WXR6;H0YB26;A0A087WUS8;E7ENV7;Q86YQ8-2;Q9HCH3-2;Q96FN4-2;Q96FN4;Q8IYJ1;Q96A23;O95741;Q9UBL6-2;Q86YQ8;Q96A23-2;Q9HCH3;O95741-2;Q9UBL6	O75131;A0A087WYQ3	7;5;3;2;2;1;1;1;1;1;1;1;1;1;1;1;1;1;1;1	7;5;3;2;2;1;1;1;1;1;1;1;1;1;1;1;1;1;1;1	7;5;3;2;2;1;1;1;1;1;1;1;1;1;1;1;1;1;1;1	Copine-3	CPNE3	20	7	7	7	2	5	5	2	5	5	2	5	5	13.2	13.2	13.2	60.13	537	537;234;153;139;262;135;552;233;301;446;548;553;557;557;558;564;575;593;612;633	1	12	0	17.917	0.75592	0.72414	17.184	7	0	Median	NaN	NaN	NaN	1	0	Median	1.0219	0.86926	15.665	3	0	Median	0.62402	0.71968
O75340-2;O75340;H0Y9X3;A0A024QZ42;A0A087WZ38	O75340-2;O75340;H0Y9X3;A0A024QZ42;A0A087WZ38	2;2;1;1;1	2;2;1;1;1	2;2;1;1;1	Programmed cell death protein 6	PDCD6	5	2	2	2	0	2	0	0	2	0	0	2	0	11.6	11.6	11.6	21.664	189	189;191;104;121;123	1	2	0	3.3359	NaN	NaN	NaN	1	0	Median	NaN	NaN	NaN	0	0	Median	NaN	NaN	NaN	1	0	Median	NaN	NaN
O75362;Q9BZ31	O75362	3;1	3;1	3;1	Zinc finger protein 217	ZNF217	2	3	3	3	3	2	1	3	2	1	3	2	1	4.2	4.2	4.2	115.27	1048	1048;149	1	6	0	22.35	0.87741	0.89966	11.587	5	0	Median	0.68065	0.93465	5.3967	2	0	Median	1.0018	0.81594	7.266	2	0	Median	NaN	NaN
O75367-2;O75367-3;O75367;D6RCF2;B4DJC3;Q9P0M6;Q5SQT3	O75367-2;O75367-3;O75367	5;5;5;2;2;2;1	5;5;5;2;2;2;1	5;5;5;2;2;2;1	Core histone macro-H2A.1	H2AFY	7	5	5	5	0	5	1	0	5	1	0	5	1	17.9	17.9	17.9	39.183	369	369;371;372;165;200;372;243	1	6	0	16.167	1.4281	1.3841	77.836	4	0	Median	NaN	NaN	NaN	0	0	Median	2.4178	1.8975	95.073	3	0	Median	NaN	NaN
O75369-5;O75369-4;O75369-6;O75369-3;O75369-2;O75369-9;O75369;O75369-8;E7EN95;O75369-7	O75369-5;O75369-4;O75369-6;O75369-3;O75369-2;O75369-9;O75369;O75369-8	5;5;5;5;5;5;5;5;2;2	3;3;3;3;3;3;3;3;2;2	3;3;3;3;3;3;3;3;2;2	Filamin-B	FLNB	10	5	3	3	0	5	0	0	3	0	0	3	0	2.8	2	2	230.29	2146	2146;2150;2537;2561;2578;2591;2602;2633;2409;2422	1	3	0	8.258	NaN	NaN	NaN	0	0	Median	NaN	NaN	NaN	0	0	Median	NaN	NaN	NaN	0	0	Median	NaN	NaN
O75400-2;O75400-3;O75400	O75400-2;O75400-3;O75400	3;3;3	3;3;3	3;3;3	Pre-mRNA-processing factor 40 homolog A	PRPF40A	3	3	3	3	2	2	0	2	2	0	2	2	0	6.3	6.3	6.3	105.93	930	930;939;957	1	4	0	22.453	1.5241	1.619	35.7	2	0	Median	NaN	NaN	NaN	1	0	Median	NaN	NaN	NaN	1	0	Median	NaN	NaN
Q5JRI1;O75494-5;O75494-4;O75494-6;O75494-3;O75494-2;O75494;Q6IQ42;R4GMP8;Q8WXF0	Q5JRI1;O75494-5;O75494-4;O75494-6;O75494-3;O75494-2;O75494;Q6IQ42	6;6;6;6;6;6;6;3;1;1	6;6;6;6;6;6;6;3;1;1	6;6;6;6;6;6;6;3;1;1	Serine/arginine-rich splicing factor 10	SRSF10;FUSIP1	10	6	6	6	4	1	4	4	1	4	4	1	4	27.9	27.9	27.9	20.913	172	172;165;173;182;183;261;262;69;40;261	1	11	0	14.764	0.99562	1.2069	23.988	5	0	Median	0.88409	1.2069	30.655	3	0	Median	NaN	NaN	NaN	0	0	Median	1.0413	1.27
O75533	O75533	3	3	3	Splicing factor 3B subunit 1	SF3B1	1	3	3	3	0	2	1	0	2	1	0	2	1	2.3	2.3	2.3	145.83	1304	1304	1	3	0.0022124	2.8725	NaN	NaN	NaN	1	0	Median	NaN	NaN	NaN	0	0	Median	NaN	NaN	NaN	0	0	Median	NaN	NaN
O75607	O75607	2	2	2	Nucleoplasmin-3	NPM3	1	2	2	2	2	0	2	2	0	2	2	0	2	17.4	17.4	17.4	19.343	178	178	1	5	0	6.486	NaN	NaN	NaN	0	0	Median	NaN	NaN	NaN	0	0	Median	NaN	NaN	NaN	0	0	Median	NaN	NaN
O75643;B4E0P5	O75643;B4E0P5	2;1	2;1	2;1	U5 small nuclear ribonucleoprotein 200 kDa helicase	SNRNP200	2	2	2	2	1	2	1	1	2	1	1	2	1	0.9	0.9	0.9	244.5	2136	2136;595	1	4	0.0022321	2.906	0.86198	0.98982	52.404	3	0	Median	NaN	NaN	NaN	1	0	Median	NaN	NaN	NaN	1	0	Median	NaN	NaN
O75683	O75683	2	2	2	Surfeit locus protein 6	SURF6	1	2	2	2	2	0	1	2	0	1	2	0	1	10.5	10.5	10.5	41.45	361	361	1	3	0	5.6969	NaN	NaN	NaN	1	0	Median	NaN	NaN	NaN	1	0	Median	NaN	NaN	NaN	0	0	Median	NaN	NaN
O75717-2;O75717	O75717-2;O75717	2;2	2;2	2;2	WD repeat and HMG-box DNA-binding protein 1	WDHD1	2	2	2	2	1	2	1	1	2	1	1	2	1	2.9	2.9	2.9	112.7	1006	1006;1129	1	4	0	7.1135	0.77979	0.77605	18.689	4	0	Median	NaN	NaN	NaN	1	0	Median	0.79492	0.66377	9.1046	2	0	Median	NaN	NaN
O75934	O75934	1	1	1	Pre-mRNA-splicing factor SPF27	BCAS2	1	1	1	1	1	1	1	1	1	1	1	1	1	5.8	5.8	5.8	26.131	225	225	1	3	0	3.4193	1.0737	1.2616	5.5692	3	0	Median	NaN	NaN	NaN	1	0	Median	NaN	NaN	NaN	1	0	Median	NaN	NaN
O76021;I3L3U9;J3QSV6;I3L234;I3L3C4;O76021-2;J3KPU7;I3L2F2;I3L4T8;I3L1Y4	O76021;I3L3U9;J3QSV6	5;4;4;2;2;2;1;1;1;1	5;4;4;2;2;2;1;1;1;1	5;4;4;2;2;2;1;1;1;1	Ribosomal L1 domain-containing protein 1	RSL1D1	10	5	5	5	4	0	4	4	0	4	4	0	4	16.1	16.1	16.1	54.972	490	490;296;430;98;158;270;39;43;46;47	1	8	0	73.217	0.18154	0.24106	11.48	5	0	Median	0.16687	0.24106	13.073	3	0	Median	NaN	NaN	NaN	0	0	Median	0.19055	0.22673
O94776;O94776-2	O94776;O94776-2	3;2	3;2	2;1	Metastasis-associated protein MTA2	MTA2	2	3	3	2	2	2	1	2	2	1	1	1	0	4.6	4.6	3.1	75.022	668	668;495	1	5	0	3.9733	0.82186	1.0329	27.121	4	0	Median	0.61959	0.85024	12.099	2	0	Median	NaN	NaN	NaN	1	0	Median	NaN	NaN
O94906-2;O94906	O94906-2;O94906	3;3	3;3	3;3	Pre-mRNA-processing factor 6	PRPF6	2	3	3	3	1	3	3	1	3	3	1	3	3	3.6	3.6	3.6	102.43	901	901;941	1	7	0	9.5976	0.75235	0.88604	25.077	7	0	Median	NaN	NaN	NaN	1	0	Median	1.6968	1.3251	17.575	3	0	Median	0.72818	0.86716
O95396	O95396	1	1	1	Adenylyltransferase and sulfurtransferase MOCS3;Molybdopterin-synthase adenylyltransferase;Molybdopterin-synthase sulfurtransferase	MOCS3	1	1	1	1	0	1	1	0	1	1	0	1	1	2.2	2.2	2.2	49.669	460	460	1	2	0.0092764	1.9471	1.205	1.1859	29.795	2	0	Median	NaN	NaN	NaN	0	0	Median	NaN	NaN	NaN	1	0	Median	NaN	NaN
O95453-2;O95453-3;O95453;O95453-4	O95453-2;O95453-3;O95453;O95453-4	2;2;2;1	2;2;2;1	2;2;2;1	Poly(A)-specific ribonuclease PARN	PARN	4	2	2	2	1	0	2	1	0	2	1	0	2	3.8	3.8	3.8	66.574	578	578;593;639;464	1	4	0	8.4904	NaN	NaN	NaN	0	0	Median	NaN	NaN	NaN	0	0	Median	NaN	NaN	NaN	0	0	Median	NaN	NaN
O95758-1;O95758-6;O95758-2;O95758;O95758-5;O95758-4;X6R242;O95758-7;A0A087WU68	O95758-1;O95758-6;O95758-2;O95758;O95758-5;O95758-4;X6R242;O95758-7	3;3;3;3;3;3;2;2;1	1;1;1;1;1;1;1;1;0	1;1;1;1;1;1;1;1;0	Polypyrimidine tract-binding protein 3	PTBP3	9	3	1	1	2	2	3	0	1	1	0	1	1	5.2	2.3	2.3	56.501	521	521;524;547;552;555;558;183;457;227	1	2	0	3.9142	0.86949	0.84758	13.605	2	0	Median	NaN	NaN	NaN	0	0	Median	NaN	NaN	NaN	1	0	Median	NaN	NaN
O95833	O95833	1	1	1	Chloride intracellular channel protein 3	CLIC3	1	1	1	1	1	1	1	1	1	1	1	1	1	5.9	5.9	5.9	26.648	236	236	1	3	0.0022779	3.03	0.84445	0.97375	14.965	3	0	Median	NaN	NaN	NaN	1	0	Median	NaN	NaN	NaN	1	0	Median	NaN	NaN
P00367;P00367-3;P49448;P00367-2	P00367;P00367-3;P49448;P00367-2	15;11;10;9	15;11;10;9	15;11;10;9	Glutamate dehydrogenase 1, mitochondrial;Glutamate dehydrogenase 2, mitochondrial	GLUD1;GLUD2	4	15	15	15	11	11	12	11	11	12	11	11	12	31.2	31.2	31.2	61.397	558	558;425;558;391	1	40	0	131.52	1.0338	1.1587	23.204	29	0	Median	0.93698	1.3443	24.693	10	0	Median	1.0989	0.89831	14.818	8	0	Median	1.0194	1.1764
P00558-2;P00558	P00558-2;P00558	2;2	2;2	2;2	Phosphoglycerate kinase 1	PGK1	2	2	2	2	0	2	0	0	2	0	0	2	0	7.2	7.2	7.2	41.428	389	389;417	1	2	0	7.283	NaN	NaN	NaN	1	0	Median	NaN	NaN	NaN	0	0	Median	NaN	NaN	NaN	1	0	Median	NaN	NaN
P00966;Q5T6L5;Q5T6L6	P00966;Q5T6L5;Q5T6L6	2;1;1	2;1;1	2;1;1	Argininosuccinate synthase	ASS1	3	2	2	2	0	2	0	0	2	0	0	2	0	3.4	3.4	3.4	46.53	412	412;179;198	1	2	0.0057034	2.1043	3.0493	2.4836	25.085	2	0	Median	NaN	NaN	NaN	0	0	Median	3.0493	2.4836	25.085	2	0	Median	NaN	NaN
P02452	P02452	1	1	1	Collagen alpha-1(I) chain	COL1A1	1	1	1	1	1	0	0	1	0	0	1	0	0	0.6	0.6	0.6	138.94	1464	1464	1	1	0.0090744	1.8825	NaN	NaN	NaN	0	0	Median	NaN	NaN	NaN	0	0	Median	NaN	NaN	NaN	0	0	Median	NaN	NaN
P02545;P02545-6;P02545-3;P02545-5;P02545-4;H0YAB0;A0A0C4DGC5	P02545;P02545-6;P02545-3;P02545-5;P02545-4	21;20;20;16;16;6;5	21;20;20;16;16;6;5	1;0;1;1;1;0;1	Prelamin-A/C;Lamin-A/C	LMNA	7	21	21	1	7	20	8	7	20	8	0	1	1	34.2	34.2	2.6	74.139	664	664;614;634;565;574;182;260	1	36	0	102.29	1.1674	1.211	42.035	24	0	Median	0.63152	0.89967	19.35	5	0	Median	2.3531	2.0506	36.051	13	0	Median	0.84735	1.0071
P02545-2;Q3BDU5;Q5TCI8	P02545-2;Q3BDU5;Q5TCI8	21;18;16	1;1;1	1;1;1	Prelamin-A/C;Lamin-A/C	LMNA	3	21	1	1	8	20	8	1	1	1	1	1	1	41.3	4.5	4.5	65.134	572	572;487;491	1	5	0	13.19	0.89086	1.1568	39.558	5	0	Median	0.75001	1.0313	16.246	2	0	Median	2.3615	2.0823	7.1073	2	0	Median	NaN	NaN
P03372;P03372-2;P03372-3;Q9H2M1;H0Y4W6;P03372-4;Q5T5H8;Q9UE35;Q9H2M2;B0QYW7	P03372;P03372-2;P03372-3	23;18;15;11;7;7;3;3;3;2	23;18;15;11;7;7;3;3;3;2	23;18;15;11;7;7;3;3;3;2	Estrogen receptor	ESR1	10	23	23	23	20	18	21	20	18	21	20	18	21	41.7	41.7	41.7	66.215	595	595;483;422;334;310;312;84;115;152;107	1	117	0	323.31	0.93062	1.1642	29.212	72	0	Median	0.90427	1.2868	12.515	29	0	Median	0.93546	0.77428	19.335	20	0	Median	0.96419	1.1697
P04040	P04040	2	2	2	Catalase	CAT	1	2	2	2	1	0	2	1	0	2	1	0	2	3.8	3.8	3.8	59.755	527	527	1	3	0.0022371	2.9153	NaN	NaN	NaN	0	0	Median	NaN	NaN	NaN	0	0	Median	NaN	NaN	NaN	0	0	Median	NaN	NaN
Q5T3N1;P04083;Q5T3N0	Q5T3N1;P04083;Q5T3N0	2;2;1	2;2;1	2;2;1	Annexin;Annexin A1	ANXA1	3	2	2	2	0	0	2	0	0	2	0	0	2	13.7	13.7	13.7	22.755	204	204;346;115	1	2	0	5.5653	NaN	NaN	NaN	0	0	Median	NaN	NaN	NaN	0	0	Median	NaN	NaN	NaN	0	0	Median	NaN	NaN
P04264;CON__P04264	P04264;CON__P04264	46;45	44;43	32;31	Keratin, type II cytoskeletal 1	KRT1	2	46	44	32	40	32	40	38	30	38	29	21	28	54.7	53.4	44.3	66.038	644	644;644	1	244	0	323.31	NaN	NaN	NaN	0	0	Median	NaN	NaN	NaN	0	0	Median	NaN	NaN	NaN	0	0	Median	NaN	NaN
P04406;E7EUT5;P04406-2;O14556	P04406;E7EUT5;P04406-2	6;5;5;1	6;5;5;1	6;5;5;1	Glyceraldehyde-3-phosphate dehydrogenase	GAPDH	4	6	6	6	4	5	3	4	5	3	4	5	3	16.7	16.7	16.7	36.053	335	335;260;293;408	1	16	0	23.875	0.83179	0.67306	65.332	10	0	Median	0.17842	0.24964	40.406	2	0	Median	1.2342	0.99228	24.735	6	0	Median	0.27633	0.32768
P04792;F8WE04;C9J3N8	P04792;F8WE04	13;7;2	13;7;2	13;7;2	Heat shock protein beta-1	HSPB1	3	13	13	13	8	12	10	8	12	10	8	12	10	72.2	72.2	72.2	22.782	205	205;186;37	1	39	0	323.31	0.71925	1.1307	31.152	23	0	Median	0.55861	0.81039	16.777	5	0	Median	1.6589	1.4724	6.5405	11	0	Median	0.66491	0.82898
P04843;F8WF32;B7Z4L4	P04843;F8WF32;B7Z4L4	2;1;1	2;1;1	2;1;1	Dolichyl-diphosphooligosaccharide--protein glycosyltransferase subunit 1	RPN1	3	2	2	2	0	2	0	0	2	0	0	2	0	4.1	4.1	4.1	68.569	607	607;121;435	1	2	0.0023202	3.1701	NaN	NaN	NaN	1	0	Median	NaN	NaN	NaN	0	0	Median	NaN	NaN	NaN	1	0	Median	NaN	NaN
Q93077;Q7L7L0;P04908	Q93077;Q7L7L0;P04908	5;5;5	1;1;1	1;1;1	Histone H2A type 1-C;Histone H2A type 3;Histone H2A type 1-B/E	HIST1H2AC;HIST3H2A;HIST1H2AB	3	5	1	1	5	4	4	1	0	1	1	0	1	35.4	8.5	8.5	14.105	130	130;130;130	1	2	0.0021368	2.6581	0.50779	0.67329	0.1369	2	0	Median	NaN	NaN	NaN	1	0	Median	NaN	NaN	NaN	0	0	Median	NaN	NaN
P05089-3;P05089;P05089-2	P05089-3;P05089;P05089-2	3;3;3	3;3;3	3;3;3	Arginase-1	ARG1	3	3	3	3	1	2	3	1	2	3	1	2	3	13.1	13.1	13.1	25.356	236	236;322;330	1	6	0	5.5557	NaN	NaN	NaN	0	0	Median	NaN	NaN	NaN	0	0	Median	NaN	NaN	NaN	0	0	Median	NaN	NaN
P05783;F8VZY9;CON__P05784;CON__H-INV:HIT000015463	P05783;F8VZY9	37;32;10;3	37;32;10;3	35;30;8;3	Keratin, type I cytoskeletal 18	KRT18	4	37	37	35	30	32	28	30	32	28	28	30	26	69.8	69.8	66	48.057	430	430;391;423;295	1	184	0	323.31	0.47964	0.57753	79.989	73	0	Median	0.21324	0.29491	55.139	19	0	Median	2.4079	1.9534	56.867	27	0	Median	0.39913	0.47073
P06576;F8W079;H0YH81	P06576;F8W079;H0YH81	2;1;1	2;1;1	2;1;1	ATP synthase subunit beta, mitochondrial;ATP synthase subunit beta	ATP5B	3	2	2	2	0	2	1	0	2	1	0	2	1	5.7	5.7	5.7	56.559	529	529;284;362	1	3	0.0022026	2.8475	1.4079	1.3417	38.223	3	0	Median	NaN	NaN	NaN	0	0	Median	1.2593	1.037	36.432	2	0	Median	NaN	NaN
P06702	P06702	1	1	1	Protein S100-A9	S100A9	1	1	1	1	0	1	0	0	1	0	0	1	0	11.4	11.4	11.4	13.242	114	114	1	1	0	4.1913	NaN	NaN	NaN	0	0	Median	NaN	NaN	NaN	0	0	Median	NaN	NaN	NaN	0	0	Median	NaN	NaN
P06748-2;P06748;P06748-3;E5RGW4;E5RI98	P06748-2;P06748;P06748-3	10;10;7;1;1	10;10;7;1;1	10;10;7;1;1	Nucleophosmin	NPM1	5	10	10	10	9	6	9	9	6	9	9	6	9	41.1	41.1	41.1	29.464	265	265;294;259;59;111	1	44	0	323.31	0.21782	0.28626	53.842	12	0	Median	0.19737	0.28514	23.463	6	0	Median	1.294	1.0546	8.2275	2	0	Median	0.22154	0.26356
Q16778;P33778;P23527;P06899;Q8N257;Q6DRA6;Q6DN03	Q16778;P33778;P23527;P06899;Q8N257	5;5;5;5;4;1;1	1;1;1;1;1;1;1	1;1;1;1;1;1;1	Histone H2B type 2-E;Histone H2B type 1-B;Histone H2B type 1-O;Histone H2B type 1-J;Histone H2B type 3-B	HIST2H2BE;HIST1H2BB;HIST1H2BO;HIST1H2BJ;HIST3H2BB	7	5	1	1	4	4	4	1	1	1	1	1	1	47.6	7.1	7.1	13.92	126	126;126;126;126;126;164;193	1	3	1	-2	1.151	1.6104	53.113	3	0	Median	NaN	NaN	NaN	1	0	Median	NaN	NaN	NaN	1	0	Median	NaN	NaN
P07199	P07199	2	2	2	Major centromere autoantigen B	CENPB	1	2	2	2	1	2	1	1	2	1	1	2	1	4	4	4	65.171	599	599	1	7	0	21.295	NaN	NaN	NaN	0	0	Median	NaN	NaN	NaN	0	0	Median	NaN	NaN	NaN	0	0	Median	NaN	NaN
P07305	P07305	1	1	1	Histone H1.0;Histone H1.0, N-terminally processed	H1F0	1	1	1	1	0	1	0	0	1	0	0	1	0	7.2	7.2	7.2	20.863	194	194	1	1	0.0020243	2.3884	NaN	NaN	NaN	0	0	Median	NaN	NaN	NaN	0	0	Median	NaN	NaN	NaN	0	0	Median	NaN	NaN
P07355;P07355-2;H0YMD0;H0YMU9;H0YN42;H0YKS4;A6NMY6;H0YMM1;H0YNP5;H0YM50;H0YKZ7;H0YLV6;H0YMT9;H0YKX9;H0YMW4;H0YNA0;H0YKL9;H0YN28;H0YL33;H0YN52;H0YMD9;H0YKV8;H0YNB8;H0YKN4;H0YLE2	P07355;P07355-2;H0YMD0;H0YMU9;H0YN42;H0YKS4;A6NMY6;H0YMM1;H0YNP5;H0YM50;H0YKZ7;H0YLV6;H0YMT9;H0YKX9;H0YMW4	10;10;9;9;9;8;8;6;6;6;5;5;5;5;5;4;4;4;4;3;3;3;2;2;1	10;10;9;9;9;8;8;6;6;6;5;5;5;5;5;4;4;4;4;3;3;3;2;2;1	10;10;9;9;9;8;8;6;6;6;5;5;5;5;5;4;4;4;4;3;3;3;2;2;1	Annexin A2;Annexin;Putative annexin A2-like protein	ANXA2;ANXA2P2	25	10	10	10	4	9	4	4	9	4	4	9	4	39.5	39.5	39.5	38.604	339	339;357;227;230;256;176;339;149;175;248;119;132;133;134;146;79;110;139;142;59;65;81;47;69;45	1	17	0	67.211	2.0388	1.6076	57.715	8	0	Median	NaN	NaN	NaN	0	0	Median	2.1454	1.6996	53.155	7	0	Median	NaN	NaN
Q5JP53;P07437;Q5ST81;K7ESM5;Q9BUF5;A0A075B736;Q5SQY0;A6NNZ2;M0R1I1	Q5JP53;P07437;Q5ST81	16;16;14;4;4;3;3;3;1	16;16;14;4;4;3;3;3;1	3;3;2;0;0;0;0;0;0	Tubulin beta chain	TUBB	9	16	16	3	9	15	9	9	15	9	1	3	1	47.2	47.2	10.6	47.766	426	426;444;372;338;446;407;410;444;74	1	41	0	323.31	1.8248	1.7269	41.856	25	0	Median	0.829	1.1455	27.259	6	0	Median	2.5357	2.0318	27.06	13	0	Median	0.81977	0.95834
P07737;K7EJ44;I3L3D5;CON__P02584	P07737;K7EJ44;I3L3D5	7;4;4;2	7;4;4;2	7;4;4;2	Profilin-1	PFN1	4	7	7	7	5	7	5	5	7	5	5	7	5	49.3	49.3	49.3	15.054	140	140;104;165;140	1	18	0	33.742	0.91461	0.94696	21.145	12	0	Median	0.56712	0.80627	15.853	4	0	Median	1.3393	1.1115	12.97	5	0	Median	0.85151	1.0441
P07900;P07900-2;G3V2J8;Q14568;Q58FG0;Q58FG1	P07900;P07900-2	32;32;8;6;3;1	18;18;3;1;1;0	18;18;3;1;1;0	Heat shock protein HSP 90-alpha	HSP90AA1	6	32	18	18	27	29	31	14	16	18	14	16	18	37.4	20.2	20.2	84.659	732	732;854;174;343;334;418	1	63	0	323.31	1.0291	1.1162	18.712	48	0	Median	0.75924	1.091	19.748	14	0	Median	1.2454	1.048	9.4614	16	0	Median	1.0098	1.1909
P08238;Q58FF7;F8W026;Q96GW1;P14625	P08238	34;16;2;2;2	34;16;2;2;2	18;7;2;2;2	Heat shock protein HSP 90-beta	HSP90AB1	5	34	34	18	30	29	32	30	29	32	16	14	17	38.7	38.7	20.9	83.263	724	724;597;49;315;803	1	132	0	323.31	0.88021	1.0182	23.156	85	0	Median	0.73859	1.0356	16.669	30	0	Median	1.0639	0.89977	25.177	28	0	Median	0.88021	1.072
P08621;M0QYR1;P08621-3;P08621-2;P08621-4	P08621;M0QYR1;P08621-3;P08621-2	3;2;2;2;1	3;2;2;2;1	3;2;2;2;1	U1 small nuclear ribonucleoprotein 70 kDa	SNRNP70	5	3	3	3	3	3	2	3	3	2	3	3	2	9.2	9.2	9.2	51.556	437	437;94;166;428;341	1	9	0	21.513	0.91998	0.92673	21.401	6	0	Median	0.64252	0.89093	24.875	2	0	Median	1.1789	0.92806	19.686	3	0	Median	NaN	NaN
P08651-4;P08651-5;P08651-3;P08651-6;P08651-2;P08651	P08651-4;P08651-5;P08651-3;P08651-6;P08651-2;P08651	1;1;1;1;1;1	1;1;1;1;1;1	1;1;1;1;1;1	Nuclear factor 1 C-type	NFIC	6	1	1	1	1	1	1	1	1	1	1	1	1	3.4	3.4	3.4	45.412	406	406;428;430;439;499;508	1	6	0	3.3864	0.65831	0.80131	17.463	6	0	Median	0.46943	0.80131	3.0052	2	0	Median	0.78592	0.59425	3.8335	2	0	Median	0.65831	0.85352
P09429;Q5T7C4;B2RPK0	P09429;Q5T7C4	9;8;1	9;8;1	8;8;1	High mobility group protein B1	HMGB1	3	9	9	8	7	7	8	7	7	8	6	6	7	27.4	27.4	23.3	24.893	215	215;158;211	1	28	0	105.33	0.54046	0.66272	38.918	24	0	Median	0.3739	0.54226	11.592	7	0	Median	1.4609	1.2479	12.565	8	0	Median	0.53456	0.65549
P09874	P09874	6	6	6	Poly [ADP-ribose] polymerase 1	PARP1	1	6	6	6	4	6	3	4	6	3	4	6	3	6.4	6.4	6.4	113.08	1014	1014	1	15	0	14.159	0.79233	1.0698	53.791	8	0	Median	0.46495	0.75917	65.318	3	0	Median	1.5251	1.3373	24.357	3	0	Median	0.79233	1.0495
P0DN76;Q01081-4;Q01081-2;Q01081	P0DN76;Q01081-4;Q01081-2;Q01081	2;2;2;2	2;2;2;2	2;2;2;2	Splicing factor U2AF 35 kDa subunit	U2AF1	4	2	2	2	1	2	2	1	2	2	1	2	2	10.8	10.8	10.8	27.872	240	240;167;240;240	1	6	0	6.784	NaN	NaN	NaN	0	0	Median	NaN	NaN	NaN	0	0	Median	NaN	NaN	NaN	0	0	Median	NaN	NaN
P10588;M0R175	P10588	4;1	2;1	2;1	Nuclear receptor subfamily 2 group F member 6	NR2F6	2	4	2	2	3	3	3	1	2	1	1	2	1	9.7	6.7	6.7	42.979	404	404;125	1	4	0.0020877	2.5235	1.1071	1.1828	25.394	4	0	Median	NaN	NaN	NaN	1	0	Median	1.1167	0.9199	18.306	2	0	Median	NaN	NaN
P11142;E9PKE3;P11142-2;E9PN89;E9PNE6;A8K7Q2;E9PQQ4;E9PQK7;E9PK54;E9PLF4;E9PPY6;P54652;E9PN25;E9PI65;E9PM13;E9PS65	P11142;E9PKE3;P11142-2;E9PN89;E9PNE6	21;20;19;17;13;10;9;9;9;9;7;7;6;6;2;2	21;20;19;17;13;10;9;9;9;9;7;7;6;6;2;2	18;17;16;15;10;8;8;8;8;8;6;4;5;5;2;2	Heat shock cognate 71 kDa protein	HSPA8	16	21	21	18	17	17	18	17	17	18	16	15	16	33.1	33.1	29.1	70.897	646	646;627;493;312;500;410;171;178;184;187;137;639;132;168;151;223	1	68	0	323.31	0.81304	0.98785	28.035	49	0	Median	0.57996	0.81297	12.511	14	0	Median	1.6305	1.3825	20.149	17	0	Median	0.80984	0.96113
P11217-2;P11217;H0Y4Z6;P11216	P11217-2;P11217;H0Y4Z6;P11216	2;2;1;1	2;2;1;1	2;2;1;1	Glycogen phosphorylase, muscle form;Alpha-1,4 glucan phosphorylase;Glycogen phosphorylase, brain form	PYGM;PYGB	4	2	2	2	2	1	0	2	1	0	2	1	0	4.1	4.1	4.1	87.316	754	754;842;245;843	1	3	0	30.818	NaN	NaN	NaN	0	0	Median	NaN	NaN	NaN	0	0	Median	NaN	NaN	NaN	0	0	Median	NaN	NaN
P11387;E5RJ33;H0YBR3;H0YC03;E5RGE7;E5RGR4;E5RFE3;E5RGR2;E5RJ95;E5RFS0;E5RIC7;Q969P6-2;Q969P6	P11387	5;1;1;1;1;1;1;1;1;1;1;1;1	5;1;1;1;1;1;1;1;1;1;1;1;1	5;1;1;1;1;1;1;1;1;1;1;1;1	DNA topoisomerase 1	TOP1	13	5	5	5	3	4	2	3	4	2	3	4	2	8.9	8.9	8.9	90.725	765	765;33;49;123;134;164;164;167;201;221;376;503;601	1	9	0	37.663	0.61864	0.71488	42.007	7	0	Median	0.35457	0.49689	33.74	3	0	Median	1.6004	1.3362	3.4956	2	0	Median	0.57164	0.67179
P12956;B1AHC9;P12956-2	P12956;B1AHC9;P12956-2	10;9;9	10;9;9	10;9;9	X-ray repair cross-complementing protein 6	XRCC6	3	10	10	10	4	8	6	4	8	6	4	8	6	22.5	22.5	22.5	69.842	609	609;559;568	1	24	0	47.898	0.86674	0.99567	27.97	21	0	Median	0.45136	0.65202	8.3617	5	0	Median	1.5557	1.2411	19.584	9	0	Median	0.80534	1.0474
P13010;C9JZ81;H7C0H9	P13010	11;3;1	11;3;1	11;3;1	X-ray repair cross-complementing protein 5	XRCC5	3	11	11	11	5	8	9	5	8	9	5	8	9	18.7	18.7	18.7	82.704	732	732;131;19	1	25	0	36.964	0.79843	0.935	37.661	18	0	Median	0.52584	0.81661	52.233	3	0	Median	1.4998	1.1767	26.891	7	0	Median	0.70277	0.8942
P13489;E9PMJ3;E9PLZ3;E9PIM9;H0YCR7;E9PMA9;E9PMN0;E9PIK5	P13489;E9PMJ3;E9PLZ3;E9PIM9;H0YCR7	4;2;2;2;2;1;1;1	4;2;2;2;2;1;1;1	4;2;2;2;2;1;1;1	Ribonuclease inhibitor	RNH1	8	4	4	4	3	3	4	3	3	4	3	3	4	9.8	9.8	9.8	49.973	461	461;189;194;199;285;77;168;181	1	11	0	21.554	1.0342	1.1931	29.156	9	0	Median	0.62022	0.85308	29.282	3	0	Median	1.3628	1.165	12.114	2	0	Median	1.083	1.2697
P13639;K7EJ74;K7EP67;Q15029-2;Q15029-3;Q15029	P13639	8;1;1;1;1;1	8;1;1;1;1;1	8;1;1;1;1;1	Elongation factor 2	EEF2	6	8	8	8	5	7	6	5	7	6	5	7	6	11.2	11.2	11.2	95.337	858	858;134;223;937;962;972	1	22	0	35.817	0.69108	0.82597	34.601	11	0	Median	0.48371	0.67677	9.5752	3	0	Median	1.7988	1.4403	7.4461	4	0	Median	0.65687	0.78323
P13646;K7ERE3;CON__ENSEMBL:ENSP00000377550;P13646-3;P13646-2;K7EMD9;CON__Q2M2I5;Q2M2I5	P13646;K7ERE3;CON__ENSEMBL:ENSP00000377550;P13646-3;P13646-2	11;10;10;10;9;5;2;2	5;4;4;4;4;1;0;0	0;0;0;0;0;0;0;0	Keratin, type I cytoskeletal 13	KRT13	8	11	5	0	7	6	10	2	0	5	0	0	0	24.9	12.7	0	49.588	458	458;415;420;420;355;165;525;525	1	7	0	136.61	NaN	NaN	NaN	0	0	Median	NaN	NaN	NaN	0	0	Median	NaN	NaN	NaN	0	0	Median	NaN	NaN
P14923;C9JTX4;C9J826;C9JK18;C9JKY1	P14923	5;2;2;2;2	5;2;2;2;2	5;2;2;2;2	Junction plakoglobin	JUP	5	5	5	5	2	2	5	2	2	5	2	2	5	7.7	7.7	7.7	81.744	745	745;235;277;296;298	1	9	0	11.744	NaN	NaN	NaN	1	0	Median	NaN	NaN	NaN	0	0	Median	NaN	NaN	NaN	1	0	Median	NaN	NaN
P15880;H0YEN5;E9PQD7;E9PMM9;I3L404;E9PPT0;E9PM36	P15880;H0YEN5;E9PQD7;E9PMM9	6;5;5;3;2;2;2	6;5;5;3;2;2;2	6;5;5;3;2;2;2	40S ribosomal protein S2	RPS2	7	6	6	6	1	6	3	1	6	3	1	6	3	20.5	20.5	20.5	31.324	293	293;195;235;218;155;197;209	1	10	0	14.368	2.0129	1.7081	36.076	9	0	Median	NaN	NaN	NaN	1	0	Median	2.3401	1.8491	7.5011	5	0	Median	0.77542	0.92206
P15924;P15924-3;P15924-2	P15924;P15924-3;P15924-2	22;19;18	22;19;18	22;19;18	Desmoplakin	DSP	3	22	22	22	17	9	14	17	9	14	17	9	14	7	7	7	331.77	2871	2871;2428;2272	1	41	0	58.646	0.22534	0.20515	86.832	8	0	Median	NaN	NaN	NaN	1	0	Median	0.23506	0.18461	101.18	5	0	Median	0.16238	0.19035
P16401	P16401	6	6	6	Histone H1.5	HIST1H1B	1	6	6	6	2	6	3	2	6	3	2	6	3	23.5	23.5	23.5	22.58	226	226	1	12	0	18.395	2.577	2.1455	85.017	6	0	Median	NaN	NaN	NaN	0	0	Median	2.7098	2.2494	6.3084	4	0	Median	0.36903	0.4449
P16402;P10412;P22492;Q02539	P16402;P10412	7;6;2;2	1;0;0;0	1;0;0;0	Histone H1.3;Histone H1.4	HIST1H1D;HIST1H1E	4	7	1	1	4	6	5	0	1	0	0	1	0	24.4	7.2	7.2	22.35	221	221;219;207;215	1	1	0.0020619	2.491	NaN	NaN	NaN	0	0	Median	NaN	NaN	NaN	0	0	Median	NaN	NaN	NaN	0	0	Median	NaN	NaN
P16403	P16403	7	7	1	Histone H1.2	HIST1H1C	1	7	7	1	4	6	5	4	6	5	0	1	0	25.4	25.4	7.5	21.364	213	213	1	16	0	30.212	0.38983	0.52996	93.034	11	0	Median	0.32687	0.4722	12.455	3	0	Median	3.1927	2.6601	17.994	4	0	Median	0.36172	0.4359
P17066;P48741	P17066	7;3	1;1	1;1	Heat shock 70 kDa protein 6	HSPA6	2	7	1	1	4	6	4	1	1	1	1	1	1	12.4	1.7	1.7	71.027	643	643;367	1	4	0	41.385	0.89166	1.0331	32.262	3	0	Median	NaN	NaN	NaN	1	0	Median	NaN	NaN	NaN	1	0	Median	NaN	NaN
P17858;P17858-2;Q01813	P17858;P17858-2	4;3;1	4;3;1	4;3;1	ATP-dependent 6-phosphofructokinase, liver type	PFKL	3	4	4	4	0	0	4	0	0	4	0	0	4	8.5	8.5	8.5	85.018	780	780;827;784	1	4	0	4.1711	1.274	1.5232	31.969	3	0	Median	NaN	NaN	NaN	0	0	Median	NaN	NaN	NaN	0	0	Median	1.274	1.5232
P17931;G3V3R6	P17931;G3V3R6	2;1	2;1	2;1	Galectin-3;Galectin	LGALS3	2	2	2	2	2	1	2	2	1	2	2	1	2	8.8	8.8	8.8	26.152	250	250;233	1	5	0	3.9152	1.213	1.5262	11.643	2	0	Median	NaN	NaN	NaN	1	0	Median	NaN	NaN	NaN	0	0	Median	NaN	NaN
P18077;F8WBS5;F8WB72;C9K025	P18077;F8WBS5;F8WB72;C9K025	3;2;2;2	3;2;2;2	3;2;2;2	60S ribosomal protein L35a	RPL35A	4	3	3	3	2	3	2	2	3	2	2	3	2	16.4	16.4	16.4	12.538	110	110;55;57;94	1	8	0	5.5305	1.1181	1.0815	53.761	6	0	Median	NaN	NaN	NaN	1	0	Median	2.0991	1.754	15.625	3	0	Median	0.60156	0.7127
P18124;A8MUD9;C9JIJ5	P18124;A8MUD9	5;4;1	5;4;1	5;4;1	60S ribosomal protein L7	RPL7	3	5	5	5	1	5	2	1	5	2	1	5	2	22.2	22.2	22.2	29.225	248	248;208;99	1	10	0	58.311	2.4441	1.9543	65.243	10	0	Median	NaN	NaN	NaN	1	0	Median	2.5706	2.1933	9.3456	6	0	Median	0.49556	0.56625
P19338;H7BY16	P19338;H7BY16	24;17	24;17	24;17	Nucleolin	NCL	2	24	24	24	21	10	22	21	10	22	21	10	22	30.6	30.6	30.6	76.613	710	710;297	1	60	0	323.31	0.26464	0.33005	57.585	40	0	Median	0.21116	0.30642	35.707	17	0	Median	1.5251	1.1919	16.401	7	0	Median	0.27522	0.3297
P19793-2;P19793;A0A087WZ88;P48443;A0A0G2JHI1	P19793-2;P19793	9;9;3;3;2	9;9;3;3;2	5;5;1;1;0	Retinoic acid receptor RXR-alpha	RXRA	5	9	9	5	6	8	9	6	8	9	3	4	5	33.2	33.2	19.7	41.06	365	365;462;340;463;96	1	23	0	24.173	0.94422	1.0073	22.684	20	0	Median	0.70761	0.99005	8.2441	5	0	Median	1.1225	0.88625	17.008	8	0	Median	1.0067	1.2571
P20618	P20618	1	1	1	Proteasome subunit beta type-1	PSMB1	1	1	1	1	0	1	0	0	1	0	0	1	0	4.1	4.1	4.1	26.489	241	241	1	1	0.0056075	1.993	NaN	NaN	NaN	1	0	Median	NaN	NaN	NaN	0	0	Median	NaN	NaN	NaN	1	0	Median	NaN	NaN
P20700;A0A0D9SFE5;E9PBF6;A0A0D9SFY5	P20700;A0A0D9SFE5;E9PBF6	7;6;6;3	7;6;6;3	6;6;6;3	Lamin-B1	LMNB1	4	7	7	6	2	7	1	2	7	1	2	6	1	13.5	13.5	11.8	66.408	586	586;329;387;166	1	10	0	11.837	1.361	1.4394	69.602	2	0	Median	NaN	NaN	NaN	1	0	Median	NaN	NaN	NaN	1	0	Median	NaN	NaN
Q5HY54;Q60FE5;P21333-2;P21333;A0A087WWY3;F8WE98;Q14315-2;Q14315	Q5HY54;Q60FE5;P21333-2;P21333;A0A087WWY3	20;20;20;20;19;6;2;2	20;20;20;20;19;6;2;2	18;18;18;18;17;4;0;0	Filamin-A	FLNA	8	20	20	18	7	18	8	7	18	8	7	16	8	10.7	10.7	10.4	276.55	2607	2607;2620;2639;2647;2315;604;2692;2725	1	34	0	76.286	2.54	2.1928	76.031	20	0	Median	0.57314	0.80768	12.978	4	0	Median	3.8005	3.1409	27.759	10	0	Median	0.75577	0.90544
P21980-2;P21980	P21980-2;P21980	1;1	1;1	1;1	Protein-glutamine gamma-glutamyltransferase 2	TGM2	2	1	1	1	0	0	1	0	0	1	0	0	1	2.2	2.2	2.2	61.678	548	548;687	1	1	1	-2	NaN	NaN	NaN	0	0	Median	NaN	NaN	NaN	0	0	Median	NaN	NaN	NaN	0	0	Median	NaN	NaN
P22087;M0QXL5;M0R0P1;M0R299;M0R2Q4;M0R2U2;M0R1H0;M0R2B0;A6NHQ2	P22087;M0QXL5;M0R0P1;M0R299;M0R2Q4;M0R2U2;M0R1H0;M0R2B0	11;10;9;9;9;6;6;6;1	11;10;9;9;9;6;6;6;1	11;10;9;9;9;6;6;6;1	rRNA 2-O-methyltransferase fibrillarin	FBL	9	11	11	11	10	5	11	10	5	11	10	5	11	39.6	39.6	39.6	33.784	321	321;244;228;229;273;157;178;182;334	1	29	0	105.05	0.37148	0.46205	26.676	20	0	Median	0.31547	0.4558	10.349	7	0	Median	0.98104	0.76809	27.849	4	0	Median	0.34196	0.41609
P22626;P22626-2;A0A087WUI2	P22626;P22626-2;A0A087WUI2	23;22;17	23;22;17	23;22;17	Heterogeneous nuclear ribonucleoproteins A2/B1	HNRNPA2B1	3	23	23	23	20	16	18	20	16	18	20	16	18	60.1	60.1	60.1	37.429	353	353;341;261	1	81	0	323.31	0.89307	1.0052	18.193	54	0	Median	0.78578	1.0918	20.775	17	0	Median	1.1158	0.93434	12.324	18	0	Median	0.85196	1.0628
P23246;P23246-2;H0Y9K7;H0Y9U2	P23246;P23246-2	26;24;9;2	26;24;9;2	25;23;9;2	Splicing factor, proline- and glutamine-rich	SFPQ	4	26	26	25	22	18	24	22	18	24	21	17	23	35.1	35.1	33.9	76.149	707	707;669;223;88	1	71	0	323.31	0.73768	0.88204	18.364	58	0	Median	0.61886	0.86588	19.875	20	0	Median	1.1161	0.96489	19.045	16	0	Median	0.73768	0.88204
P23526-2;P23526	P23526-2;P23526	2;2	2;2	2;2	Adenosylhomocysteinase	AHCY	2	2	2	2	0	2	1	0	2	1	0	2	1	6.7	6.7	6.7	44.658	404	404;432	1	3	0	3.8754	1.1963	1.1595	27.659	2	0	Median	NaN	NaN	NaN	0	0	Median	NaN	NaN	NaN	1	0	Median	NaN	NaN
P23771;P23771-2	P23771;P23771-2	6;6	6;6	6;6	Trans-acting T-cell-specific transcription factor GATA-3	GATA3	2	6	6	6	5	6	4	5	6	4	5	6	4	17.2	17.2	17.2	47.915	443	443;444	1	19	0	65.893	1.0154	1.2059	18.068	15	0	Median	0.87796	1.2194	7.3222	6	0	Median	1.0863	0.86483	6.3145	4	0	Median	1.129	1.3427
P24468-3;P24468-2;P24468;F1DAL9;P10589;H3BTC2	P24468-3;P24468-2;P24468;F1DAL9;P10589	6;6;6;4;4;1	6;6;6;4;4;1	4;4;4;2;2;1	COUP transcription factor 2;COUP transcription factor 1	NR2F2;NR2F1	6	6	6	4	6	5	6	6	5	6	4	4	4	20.3	20.3	15.7	29.162	261	261;281;414;398;423;93	1	18	0	19.131	0.87535	0.9862	15.206	18	0	Median	0.71608	0.9862	12.801	6	0	Median	0.89602	0.75464	7.5207	5	0	Median	0.89793	1.0602
P25205;P25205-2;J3KQ69	P25205;P25205-2	3;2;1	3;2;1	3;2;1	DNA replication licensing factor MCM3	MCM3	3	3	3	3	1	2	1	1	2	1	1	2	1	3.8	3.8	3.8	90.98	808	808;853;818	1	4	0	3.6697	1.4188	1.2124	12.432	3	0	Median	NaN	NaN	NaN	1	0	Median	1.5374	1.2953	9.3474	2	0	Median	NaN	NaN
P26373;J3QSB4;P26373-2;H3BUK8;H3BTH3;J3KS98	P26373;J3QSB4;P26373-2	5;4;3;1;1;1	5;4;3;1;1;1	5;4;3;1;1;1	60S ribosomal protein L13	RPL13	6	5	5	5	3	5	4	3	5	4	3	5	4	22.7	22.7	22.7	24.261	211	211;126;164;54;63;78	1	13	0	25.211	0.52353	0.60429	53.8	12	0	Median	0.35065	0.50655	5.3056	3	0	Median	1.6672	1.4743	12.954	5	0	Median	0.46	0.54608
P26583;D6R9A6	P26583	5;2	4;2	4;2	High mobility group protein B2	HMGB2	2	5	4	4	4	3	4	3	2	3	3	2	3	23	18.7	18.7	24.033	209	209;134	1	8	0	11.015	0.51035	0.6258	43.244	7	0	Median	0.31036	0.44124	25.93	2	0	Median	1.4078	1.1695	7.3177	2	0	Median	0.51035	0.6258
P26641;P26641-2	P26641;P26641-2	3;3	3;3	3;3	Elongation factor 1-gamma	EEF1G	2	3	3	3	0	3	0	0	3	0	0	3	0	6.2	6.2	6.2	50.118	437	437;487	1	3	0	4.6895	NaN	NaN	NaN	1	0	Median	NaN	NaN	NaN	0	0	Median	NaN	NaN	NaN	1	0	Median	NaN	NaN
P28066;P28066-2	P28066;P28066-2	2;1	2;1	2;1	Proteasome subunit alpha type-5	PSMA5	2	2	2	2	1	2	1	1	2	1	1	2	1	13.3	13.3	13.3	26.411	241	241;183	1	4	0	25.353	0.77898	0.75472	21.075	4	0	Median	NaN	NaN	NaN	1	0	Median	1.0348	0.81452	3.6462	2	0	Median	NaN	NaN
P30044-4;P30044-2;P30044-3;P30044	P30044-4;P30044-2;P30044-3;P30044	2;2;2;2	2;2;2;2	2;2;2;2	Peroxiredoxin-5, mitochondrial	PRDX5	4	2	2	2	0	2	1	0	2	1	0	2	1	17.6	17.6	17.6	12.897	125	125;162;170;214	1	3	0	4.0308	NaN	NaN	NaN	0	0	Median	NaN	NaN	NaN	0	0	Median	NaN	NaN	NaN	0	0	Median	NaN	NaN
P30050;P30050-2	P30050;P30050-2	2;1	2;1	2;1	60S ribosomal protein L12	RPL12	2	2	2	2	2	2	1	2	2	1	2	2	1	14.5	14.5	14.5	17.818	165	165;132	1	5	0	5.2941	1.1058	1.078	46.722	4	0	Median	NaN	NaN	NaN	1	0	Median	1.9614	1.6044	2.1572	2	0	Median	NaN	NaN
P30101	P30101	1	1	1	Protein disulfide-isomerase A3	PDIA3	1	1	1	1	1	1	0	1	1	0	1	1	0	6.9	6.9	6.9	56.782	505	505	1	3	0	82.577	0.53201	0.53559	47.25	2	0	Median	NaN	NaN	NaN	1	0	Median	NaN	NaN	NaN	1	0	Median	NaN	NaN
P31276	P31276	1	1	1	Homeobox protein Hox-C13	HOXC13	1	1	1	1	1	1	0	1	1	0	1	1	0	2.7	2.7	2.7	35.378	330	330	1	2	0.0021645	2.7385	NaN	NaN	NaN	0	0	Median	NaN	NaN	NaN	0	0	Median	NaN	NaN	NaN	0	0	Median	NaN	NaN
P31689;P31689-2	P31689;P31689-2	3;2	3;2	3;2	DnaJ homolog subfamily A member 1	DNAJA1	2	3	3	3	2	1	2	2	1	2	2	1	2	9.1	9.1	9.1	44.868	397	397;331	1	8	0	8.8143	0.96856	1.1919	7.7163	6	0	Median	0.85359	1.1943	5.9493	3	0	Median	NaN	NaN	NaN	1	0	Median	1.0136	1.2039
P31942-3;P31942-2;P31942;P31942-4;P31942-6;P31942-5	P31942-3;P31942-2;P31942;P31942-4;P31942-6;P31942-5	7;7;7;5;4;4	7;7;7;5;4;4	7;7;7;5;4;4	Heterogeneous nuclear ribonucleoprotein H3	HNRNPH3	6	7	7	7	6	6	6	6	6	6	6	6	6	36.7	36.7	36.7	31.525	297	297;331;346;215;139;145	1	22	0	110.48	0.87328	0.95039	18.961	18	0	Median	0.74616	1.044	13.041	6	0	Median	0.97035	0.81669	19.281	6	0	Median	0.84988	0.99305
P31944	P31944	1	1	1	Caspase-14;Caspase-14 subunit p17, mature form;Caspase-14 subunit p10, mature form;Caspase-14 subunit p20, intermediate form;Caspase-14 subunit p8, intermediate form	CASP14	1	1	1	1	1	1	1	1	1	1	1	1	1	4.5	4.5	4.5	27.679	242	242	1	3	0.0022727	3.0053	NaN	NaN	NaN	0	0	Median	NaN	NaN	NaN	0	0	Median	NaN	NaN	NaN	0	0	Median	NaN	NaN
P31948-3;P31948;P31948-2;F5GXD8;F5H783	P31948-3;P31948;P31948-2	3;3;2;1;1	3;3;2;1;1	3;3;2;1;1	Stress-induced-phosphoprotein 1	STIP1	5	3	3	3	2	3	1	2	3	1	2	3	1	6.4	6.4	6.4	59.777	519	519;543;590;138;236	1	7	0	7.5513	1.1896	0.99946	21.33	5	0	Median	NaN	NaN	NaN	1	0	Median	1.2864	1.128	24.379	3	0	Median	NaN	NaN
P32119;A6NIW5;P32119-2	P32119;A6NIW5	5;3;2	5;3;2	5;3;2	Peroxiredoxin-2	PRDX2	3	5	5	5	1	4	2	1	4	2	1	4	2	28.3	28.3	28.3	21.892	198	198;136;142	1	7	0	8.2541	0.92421	0.76478	25.921	2	0	Median	NaN	NaN	NaN	0	0	Median	0.92421	0.76478	25.921	2	0	Median	NaN	NaN
P33991	P33991	2	2	2	DNA replication licensing factor MCM4	MCM4	1	2	2	2	0	2	0	0	2	0	0	2	0	3.2	3.2	3.2	96.557	863	863	1	2	0	4.2641	0.69543	0.51522	155.97	2	0	Median	NaN	NaN	NaN	0	0	Median	0.69543	0.51522	155.97	2	0	Median	NaN	NaN
P33993;P33993-2;P33993-3;C9J8M6	P33993;P33993-2;P33993-3	10;7;6;3	10;7;6;3	10;7;6;3	DNA replication licensing factor MCM7	MCM7	4	10	10	10	7	6	9	7	6	9	7	6	9	20.6	20.6	20.6	81.307	719	719;389;543;183	1	25	0	28.62	0.94041	0.95537	26.685	16	0	Median	0.56586	0.90397	23.864	6	0	Median	0.97906	0.78379	21.497	4	0	Median	1.0343	1.2458
P35232;C9JZ20;E7ESE2;E9PCW0;C9JW96;D6RBK0;P35232-2	P35232;C9JZ20;E7ESE2;E9PCW0;C9JW96;D6RBK0;P35232-2	4;3;3;3;3;2;2	4;3;3;3;3;2;2	4;3;3;3;3;2;2	Prohibitin	PHB	7	4	4	4	3	3	2	3	3	2	3	3	2	16.9	16.9	16.9	29.804	272	272;201;202;216;246;124;155	1	12	0	8.4255	0.98045	1.2007	12.854	3	0	Median	0.92504	1.3042	11.691	2	0	Median	NaN	NaN	NaN	1	0	Median	NaN	NaN
P35579;P35579-2;P35580;P35580-5;P35580-2;P35580-3;P35580-4;A0A0C4DFM8;B1PS43;P35749-4;P35749-3;P35749;P35749-2	P35579;P35579-2	11;9;3;3;3;3;3;1;1;1;1;1;1	11;9;3;3;3;3;3;1;1;1;1;1;1	10;8;2;2;2;2;2;0;0;0;0;0;0	Myosin-9	MYH9	13	11	11	10	0	10	2	0	10	2	0	9	2	6.2	6.2	5.7	226.53	1960	1960;1382;1976;1985;1992;1997;2007;508;2029;1938;1945;1972;1979	1	12	0	19.914	3.6282	3.1814	87.259	5	0	Median	NaN	NaN	NaN	0	0	Median	3.636	3.1883	22.873	4	0	Median	NaN	NaN
P35908;CON__P35908	P35908;CON__P35908	45;44	38;37	31;30	Keratin, type II cytoskeletal 2 epidermal	KRT2	2	45	38	31	35	33	38	31	29	32	24	23	27	63.8	59.2	50.2	65.432	639	639;645	1	166	0	323.31	NaN	NaN	NaN	0	0	Median	NaN	NaN	NaN	0	0	Median	NaN	NaN	NaN	0	0	Median	NaN	NaN
P36578;H3BTP7;H3BU31;H3BM89	P36578;H3BTP7;H3BU31;H3BM89	9;5;5;5	9;5;5;5	9;5;5;5	60S ribosomal protein L4	RPL4	4	9	9	9	6	6	6	6	6	6	6	6	6	25.3	25.3	25.3	47.697	427	427;170;171;333	1	18	0	55.722	0.46079	0.53194	78.182	13	0	Median	0.37617	0.51758	81.379	4	0	Median	2.6763	2.0994	20.211	3	0	Median	0.45092	0.52985
P38159;H0Y6E7;H3BT71;P38159-2;Q96E39;H3BUY5;H3BR27;P38159-3;O75526;H3BNC1;Q8N7X1	P38159;H0Y6E7;H3BT71;P38159-2;Q96E39	18;17;17;16;11;8;6;6;3;2;1	18;17;17;16;11;8;6;6;3;2;1	18;17;17;16;11;8;6;6;3;2;1	RNA-binding motif protein, X chromosome;RNA-binding motif protein, X chromosome, N-terminally processed;RNA binding motif protein, X-linked-like-1	RBMX;RBMXL1	11	18	18	18	17	13	18	17	13	18	17	13	18	42.7	42.7	42.7	42.331	391	391;292;296;378;390;263;78;196;392;37;1067	1	54	0	203.75	0.88023	1.0323	15.389	45	0	Median	0.81186	1.1368	13.351	15	0	Median	1.1786	0.94592	9.288	12	0	Median	0.84252	1.017
P38919;I3L3H2;J3QQP0;E9PBH4;F8WE11	P38919	6;2;1;1;1	5;1;0;0;0	5;1;0;0;0	Eukaryotic initiation factor 4A-III;Eukaryotic initiation factor 4A-III, N-terminally processed	EIF4A3	5	6	5	5	4	4	4	3	3	3	3	3	3	17.5	13.6	13.6	46.871	411	411;125;95;96;97	1	9	0	15.102	0.73865	0.85185	46.526	8	0	Median	0.49639	0.68211	5.6132	2	0	Median	1.9881	1.5598	25.922	3	0	Median	0.7343	0.84693
P40429;Q8J015;M0QYS1;M0QZU1;A0A096LPE0;Q6NVV1	P40429;Q8J015;M0QYS1	3;2;2;1;1;1	3;2;2;1;1;1	3;2;2;1;1;1	60S ribosomal protein L13a	RPL13A;RPL13a	6	3	3	3	1	2	2	1	2	2	1	2	2	14.3	14.3	14.3	23.577	203	203;142;210;46;48;102	1	5	0	5.8647	0.54508	0.76995	38.165	4	0	Median	NaN	NaN	NaN	1	0	Median	NaN	NaN	NaN	1	0	Median	0.54508	0.67754
P42166	P42166	2	2	1	Lamina-associated polypeptide 2, isoform alpha;Thymopoietin;Thymopentin	TMPO	1	2	2	1	0	1	1	0	1	1	0	0	1	3.5	3.5	1.6	75.491	694	694	1	2	0	10.119	NaN	NaN	NaN	0	0	Median	NaN	NaN	NaN	0	0	Median	NaN	NaN	NaN	0	0	Median	NaN	NaN
P42357-3;P42357-2;P42357	P42357-3;P42357-2;P42357	2;2;2	2;2;2	2;2;2	Histidine ammonia-lyase	HAL	3	2	2	2	0	0	2	0	0	2	0	0	2	4.7	4.7	4.7	49.122	449	449;591;657	1	2	0.0056391	2.0093	NaN	NaN	NaN	0	0	Median	NaN	NaN	NaN	0	0	Median	NaN	NaN	NaN	0	0	Median	NaN	NaN
Q5T4L4;P42677;C9JLI6;H0YMV8;Q71UM5	Q5T4L4;P42677;C9JLI6;H0YMV8;Q71UM5	2;2;1;1;1	2;2;1;1;1	2;2;1;1;1	40S ribosomal protein S27;40S ribosomal protein S27-like	RPS27;RPS27L	5	2	2	2	2	2	2	2	2	2	2	2	2	39.4	39.4	39.4	7.3564	66	66;84;97;100;84	1	7	0	8.7002	0.6709	1.0774	10.641	3	0	Median	NaN	NaN	NaN	1	0	Median	NaN	NaN	NaN	1	0	Median	NaN	NaN
P45973;F8VNY3	P45973;F8VNY3	2;1	2;1	2;1	Chromobox protein homolog 5	CBX5	2	2	2	2	2	2	2	2	2	2	2	2	2	11	11	11	22.225	191	191;91	1	8	0	7.6682	0.92955	0.90101	14.928	2	0	Median	NaN	NaN	NaN	0	0	Median	NaN	NaN	NaN	1	0	Median	NaN	NaN
P46777;Q5T7N0	P46777	3;1	3;1	3;1	60S ribosomal protein L5	RPL5	2	3	3	3	2	2	3	2	2	3	2	2	3	12.8	12.8	12.8	34.362	297	297;130	1	7	0	13.353	0.47214	0.59408	63.076	6	0	Median	0.3766	0.52199	22.395	2	0	Median	2.1773	1.7773	2.8102	2	0	Median	0.46628	0.54554
P46778;G3V1B3;M0R181	P46778;G3V1B3;M0R181	3;2;2	3;2;2	3;2;2	60S ribosomal protein L21	RPL21	3	3	3	3	1	2	2	1	2	2	1	2	2	20.6	20.6	20.6	18.565	160	160;87;122	1	5	0	13.182	1.2832	1.2504	34.128	4	0	Median	NaN	NaN	NaN	1	0	Median	2.0857	1.6489	1.0561	2	0	Median	NaN	NaN
P46783;Q9NQ39;F6U211;S4R435	P46783;Q9NQ39;F6U211;S4R435	4;3;2;2	4;3;2;2	4;3;2;2	40S ribosomal protein S10;Putative 40S ribosomal protein S10-like	RPS10;RPS10P5;RPS10-NUDT3	4	4	4	4	3	4	3	3	4	3	3	4	3	24.2	24.2	24.2	18.898	165	165;176;172;286	1	10	0	11.62	0.69621	0.95162	25.89	9	0	Median	0.61504	0.86053	5.9893	3	0	Median	1.6781	1.3969	10.62	4	0	Median	0.67697	0.82691
P47914	P47914	1	1	1	60S ribosomal protein L29	RPL29	1	1	1	1	1	1	1	1	1	1	1	1	1	9.4	9.4	9.4	17.752	159	159	1	3	0	10.048	0.59755	0.78892	16.818	3	0	Median	NaN	NaN	NaN	1	0	Median	NaN	NaN	NaN	1	0	Median	NaN	NaN
P48552	P48552	29	29	29	Nuclear receptor-interacting protein 1	NRIP1	1	29	29	29	17	17	22	17	17	22	17	17	22	30.3	30.3	30.3	126.94	1158	1158	1	58	0	135.36	0.96345	1.0535	26.391	47	0	Median	0.70585	1.0048	20.574	13	0	Median	1.0027	0.80928	15.453	16	0	Median	1.0121	1.2578
P49207	P49207	2	2	2	60S ribosomal protein L34	RPL34	1	2	2	2	2	2	2	2	2	2	2	2	2	12.8	12.8	12.8	13.293	117	117	1	7	0	6.2286	1.0263	1.0359	48.647	4	0	Median	NaN	NaN	NaN	1	0	Median	2.1149	1.6745	64.623	2	0	Median	NaN	NaN
P49411	P49411	1	1	1	Elongation factor Tu, mitochondrial	TUFM	1	1	1	1	0	1	0	0	1	0	0	1	0	2.4	2.4	2.4	49.541	452	452	1	1	0.0038911	2.1922	NaN	NaN	NaN	1	0	Median	NaN	NaN	NaN	0	0	Median	NaN	NaN	NaN	1	0	Median	NaN	NaN
P50548-2;P50548	P50548-2;P50548	1;1	1;1	1;1	ETS domain-containing transcription factor ERF	ERF	2	1	1	1	0	0	1	0	0	1	0	0	1	2.7	2.7	2.7	49.964	473	473;548	1	1	0.0038462	2.1531	NaN	NaN	NaN	1	0	Median	NaN	NaN	NaN	0	0	Median	NaN	NaN	NaN	0	0	Median	NaN	NaN
P51991	P51991	17	17	3	Heterogeneous nuclear ribonucleoprotein A3	HNRNPA3	1	17	17	3	14	12	16	14	12	16	1	1	3	43.1	43.1	8.2	39.594	378	378	1	59	0	323.31	0.97402	1.1691	19.979	50	0	Median	0.87658	1.2652	12.287	16	0	Median	1.2866	0.95516	14.682	16	0	Median	0.96444	1.1917
P51991-2;H7C1J8	P51991-2	16;1	2;0	2;0	Heterogeneous nuclear ribonucleoprotein A3	HNRNPA3	2	16	2	2	15	13	14	2	2	1	2	2	1	40.7	3.9	3.9	37.029	356	356;115	1	5	0	21.653	0.92383	1.0826	14.921	5	0	Median	0.76974	1.1144	4.0983	2	0	Median	1.1607	0.85734	5.4475	2	0	Median	NaN	NaN
P52597	P52597	11	9	9	Heterogeneous nuclear ribonucleoprotein F;Heterogeneous nuclear ribonucleoprotein F, N-terminally processed	HNRNPF	1	11	9	9	10	9	10	8	7	9	8	7	9	37.8	31.3	31.3	45.671	415	415	1	35	0	292.52	0.9259	1.0745	16.108	24	0	Median	0.79528	1.1127	10.936	8	0	Median	1.0087	0.81405	10.282	7	0	Median	0.94124	1.1141
P53999	P53999	2	2	2	Activated RNA polymerase II transcriptional coactivator p15	SUB1	1	2	2	2	1	0	2	1	0	2	1	0	2	15.7	15.7	15.7	14.395	127	127	1	3	0	3.5963	NaN	NaN	NaN	0	0	Median	NaN	NaN	NaN	0	0	Median	NaN	NaN	NaN	0	0	Median	NaN	NaN
P55060-4;P55060-3;P55060	P55060-4;P55060-3;P55060	2;2;2	2;2;2	2;2;2	Exportin-2	CSE1L	3	2	2	2	1	2	1	1	2	1	1	2	1	2.7	2.7	2.7	103.88	915	915;945;971	1	4	0.0022173	2.8758	0.6	0.77894	53.042	3	0	Median	NaN	NaN	NaN	1	0	Median	NaN	NaN	NaN	1	0	Median	NaN	NaN
P55317-2;P55317	P55317-2;P55317	1;1	1;1	1;1	Hepatocyte nuclear factor 3-alpha	FOXA1	2	1	1	1	1	1	1	1	1	1	1	1	1	3.9	3.9	3.9	45.467	439	439;472	1	3	0	4.0651	0.5939	0.57893	14.888	2	0	Median	NaN	NaN	NaN	0	0	Median	NaN	NaN	NaN	1	0	Median	NaN	NaN
P55769;B1AHD1	P55769;B1AHD1	2;1	2;1	2;1	NHP2-like protein 1;NHP2-like protein 1, N-terminally processed	NHP2L1	2	2	2	2	1	1	2	1	1	2	1	1	2	15.6	15.6	15.6	14.173	128	128;132	1	5	0	5.444	NaN	NaN	NaN	1	0	Median	NaN	NaN	NaN	0	0	Median	NaN	NaN	NaN	0	0	Median	NaN	NaN
P55795	P55795	8	4	4	Heterogeneous nuclear ribonucleoprotein H2	HNRNPH2	1	8	4	4	8	6	7	4	3	4	4	3	4	26.9	14.5	14.5	49.263	449	449	1	11	0	60.025	0.90596	1.0113	15.848	11	0	Median	0.74902	1.0295	23.13	4	0	Median	1.1913	0.94049	13.306	3	0	Median	0.91152	1.0751
P56182	P56182	4	4	4	Ribosomal RNA processing protein 1 homolog A	RRP1	1	4	4	4	4	1	2	4	1	2	4	1	2	9.5	9.5	9.5	52.839	461	461	1	7	0	6.3006	0.35228	0.45167	4.4235	2	0	Median	NaN	NaN	NaN	1	0	Median	NaN	NaN	NaN	0	0	Median	NaN	NaN
P63261;P60709;I3L3I0;I3L1U9;I3L4N8;P63267-2;G5E9R0;K7EM38;I3L3R2;E7EVS6;J3KT65;C9JUM1;C9JZR7;C9JTX5;Q562R1;Q6S8J3;A5A3E0;P0CG38;F8WCH0;P0CG39;Q9BYX7	P63261;P60709;I3L3I0;I3L1U9;I3L4N8;P63267-2	19;19;13;13;11;10;8;8;8;8;8;7;7;6;6;6;6;5;3;3;2	19;19;13;13;11;10;8;8;8;8;8;7;7;6;6;6;6;5;3;3;2	5;5;4;4;4;0;1;1;1;1;1;0;0;0;0;0;0;0;0;0;0	Actin, cytoplasmic 2;Actin, cytoplasmic 2, N-terminally processed;Actin, cytoplasmic 1;Actin, cytoplasmic 1, N-terminally processed;Actin, gamma-enteric smooth muscle	ACTG1;ACTB;ACTG2	21	19	19	5	16	15	16	16	15	16	4	4	4	52.8	52.8	22.1	41.792	375	375;375;214;214;242;333;125;133;164;164;198;99;103;80;376;1075;1075;1075;52;1038;375	1	61	0	268.53	0.82201	1.0464	54.013	48	0	Median	0.65249	0.91302	24.302	15	0	Median	3.0823	2.6364	27.259	16	0	Median	0.72821	0.95008
P60842;J3QR64;J3KTB5;J3QL43;J3QS69;J3KT12;P60842-2;J3QLN6;J3KS25;J3QKZ9;J3KSZ0;E7EQG2;Q14240;Q14240-2;J3KT04;J3KS93;E7EMV8;J3KSN7;J3KTN0	P60842;J3QR64;J3KTB5;J3QL43;J3QS69;J3KT12;P60842-2;J3QLN6;J3KS25;J3QKZ9	8;6;6;6;6;6;6;5;5;4;3;3;3;3;2;2;2;2;2	8;6;6;6;6;6;6;5;5;4;3;3;3;3;2;2;2;2;2	7;5;5;5;5;5;5;4;4;3;3;2;2;2;1;1;1;1;2	Eukaryotic initiation factor 4A-I	EIF4A1	19	8	8	7	5	7	6	5	7	6	4	6	5	23.4	23.4	19.5	46.153	406	406;214;257;271;300;341;347;163;188;135;230;362;407;408;85;85;98;109;117	1	18	0	31.753	0.75113	0.98805	46.458	14	0	Median	0.43463	0.5974	5.7806	3	0	Median	2.1639	1.7609	8.898	6	0	Median	0.64591	0.87325
P61247;H0Y9Y4;D6RG13;D6RAT0;D6R9B6;D6RB09;E9PFI5;H0Y8L7;D6RED7;D6RAS7;D6RGE0;D6RI02	P61247;H0Y9Y4;D6RG13;D6RAT0;D6R9B6;D6RB09;E9PFI5;H0Y8L7	8;7;7;7;6;5;5;4;2;2;1;1	8;7;7;7;6;5;5;4;2;2;1;1	8;7;7;7;6;5;5;4;2;2;1;1	40S ribosomal protein S3a	RPS3A	12	8	8	8	4	8	4	4	8	4	4	8	4	31.1	31.1	31.1	29.945	264	264;208;223;227;145;194;205;190;101;125;65;95	1	16	0	24.309	1.0803	1.0895	64.849	10	0	Median	0.45701	0.64355	11.73	2	0	Median	2.5578	2.1233	14.113	5	0	Median	0.53252	0.65299
P61956-2;P61956;A8MUA9;A8MU27;Q6EEV6;P55854;P55854-2	P61956-2;P61956;A8MUA9;A8MU27;Q6EEV6;P55854;P55854-2	2;2;1;1;1;1;1	2;2;1;1;1;1;1	2;2;1;1;1;1;1	Small ubiquitin-related modifier 2;Small ubiquitin-related modifier 4;Small ubiquitin-related modifier 3	SUMO2;SUMO3;SUMO4	7	2	2	2	2	2	1	2	2	1	2	2	1	36.6	36.6	36.6	8.1111	71	71;95;135;147;95;103;141	1	5	0	53.353	1.126	1.1065	9.2366	5	0	Median	0.78894	1.1216	1.9179	2	0	Median	1.2303	1.0425	2.4947	2	0	Median	NaN	NaN
P61962;A0A087WWI6	P61962;A0A087WWI6	2;1	2;1	2;1	DDB1- and CUL4-associated factor 7	DCAF7	2	2	2	2	1	1	1	1	1	1	1	1	1	7.9	7.9	7.9	38.926	342	342;207	1	3	0	14.556	0.71078	0.81997	15.048	3	0	Median	NaN	NaN	NaN	1	0	Median	NaN	NaN	NaN	1	0	Median	NaN	NaN
P61978-3;P61978;P61978-2;Q5T6W2;S4R457;S4R359	P61978-3;P61978;P61978-2;Q5T6W2	21;20;20;17;4;4	21;20;20;17;4;4	21;20;20;17;4;4	Heterogeneous nuclear ribonucleoprotein K	HNRNPK	6	21	21	21	17	19	17	17	19	17	17	19	17	48.2	48.2	48.2	48.562	440	440;463;464;379;77;100	1	75	0	323.31	0.90335	1.0204	21.705	62	0	Median	0.71467	1.0172	24.005	23	0	Median	1.1738	0.94111	17.797	21	0	Median	0.93602	1.1451
P61981	P61981	2	1	1	14-3-3 protein gamma;14-3-3 protein gamma, N-terminally processed	YWHAG	1	2	1	1	1	1	0	0	1	0	0	1	0	8.9	5.7	5.7	28.302	247	247	1	1	0.0092251	1.9333	NaN	NaN	NaN	0	0	Median	NaN	NaN	NaN	0	0	Median	NaN	NaN	NaN	0	0	Median	NaN	NaN
P62081;B5MCP9	P62081	3;1	3;1	3;1	40S ribosomal protein S7	RPS7	2	3	3	3	1	3	1	1	3	1	1	3	1	11.3	11.3	11.3	22.127	194	194;187	1	5	0	4.8803	1.534	1.2034	53.743	3	0	Median	NaN	NaN	NaN	0	0	Median	1.7986	1.4118	22.585	2	0	Median	NaN	NaN
Q5JR95;P62241	Q5JR95;P62241	6;6	6;6	6;6	40S ribosomal protein S8	RPS8	2	6	6	6	4	4	3	4	4	3	4	4	3	32.4	32.4	32.4	21.879	188	188;208	1	15	0	269.38	1.1798	1.0776	63.778	8	0	Median	NaN	NaN	NaN	1	0	Median	2.1835	1.7931	19.973	4	0	Median	0.58513	0.69258
P62263;H0YB22;E5RH77	P62263;H0YB22;E5RH77	4;2;2	4;2;2	4;2;2	40S ribosomal protein S14	RPS14	3	4	4	4	1	4	1	1	4	1	1	4	1	33.8	33.8	33.8	16.273	151	151;120;134	1	7	0	17.445	1.629	1.3807	50.778	5	0	Median	NaN	NaN	NaN	1	0	Median	1.8812	1.4691	11.264	3	0	Median	NaN	NaN
P62266	P62266	1	1	1	40S ribosomal protein S23	RPS23	1	1	1	1	0	1	0	0	1	0	0	1	0	7.7	7.7	7.7	15.807	143	143	1	1	0.0057143	2.1162	NaN	NaN	NaN	0	0	Median	NaN	NaN	NaN	0	0	Median	NaN	NaN	NaN	0	0	Median	NaN	NaN
P62269;A0A0G2JQH2;Q5GGW2;J3JS69	P62269;A0A0G2JQH2;Q5GGW2	4;2;2;1	4;2;2;1	4;2;2;1	40S ribosomal protein S18	RPS18	4	4	4	4	0	4	1	0	4	1	0	4	1	23	23	23	17.718	152	152;33;34;82	1	5	0	6.4094	NaN	NaN	NaN	1	0	Median	NaN	NaN	NaN	0	0	Median	NaN	NaN	NaN	1	0	Median	NaN	NaN
P62277;J3KMX5;E9PS50	P62277;J3KMX5	3;2;1	3;2;1	3;2;1	40S ribosomal protein S13	RPS13	3	3	3	3	1	3	2	1	3	2	1	3	2	20.5	20.5	20.5	17.222	151	151;148;116	1	6	0	10.337	2.6531	2.2487	80.978	5	0	Median	NaN	NaN	NaN	0	0	Median	2.7711	2.3432	4.1819	3	0	Median	0.45943	0.54174
P62306	P62306	1	1	1	Small nuclear ribonucleoprotein F	SNRPF	1	1	1	1	0	1	0	0	1	0	0	1	0	15.1	15.1	15.1	9.7251	86	86	1	1	0	7.5524	NaN	NaN	NaN	1	0	Median	NaN	NaN	NaN	0	0	Median	NaN	NaN	NaN	1	0	Median	NaN	NaN
P62314;J3QLR7;J3QLI9	P62314;J3QLR7;J3QLI9	2;1;1	2;1;1	2;1;1	Small nuclear ribonucleoprotein Sm D1	SNRPD1	3	2	2	2	2	2	2	2	2	2	2	2	2	20.2	20.2	20.2	13.281	119	119;44;75	1	9	0	18.254	0.81611	1.076	17.217	3	0	Median	NaN	NaN	NaN	1	0	Median	NaN	NaN	NaN	1	0	Median	NaN	NaN
P62316;K7EJB5;K7ERG4;P62316-2	P62316;K7EJB5;K7ERG4;P62316-2	2;1;1;1	2;1;1;1	2;1;1;1	Small nuclear ribonucleoprotein Sm D2	SNRPD2	4	2	2	2	1	2	1	1	2	1	1	2	1	13.6	13.6	13.6	13.527	118	118;54;78;108	1	4	0	3.395	1.0336	1.0393	50.58	2	0	Median	NaN	NaN	NaN	0	0	Median	NaN	NaN	NaN	1	0	Median	NaN	NaN
P62318-2;P62318	P62318-2;P62318	2;2	2;2	2;2	Small nuclear ribonucleoprotein Sm D3	SNRPD3	2	2	2	2	1	2	2	1	2	2	1	2	2	15.8	15.8	15.8	13.291	120	120;126	1	5	0	14.002	0.95589	0.89709	18.2	5	0	Median	NaN	NaN	NaN	1	0	Median	1.0344	0.86221	4.9718	2	0	Median	0.77543	0.91059
P62424;Q5T8U3;Q5T8U2	P62424;Q5T8U3	9;8;3	9;8;3	9;8;3	60S ribosomal protein L7a	RPL7A	3	9	9	9	7	8	7	7	8	7	7	8	7	29.3	29.3	29.3	29.995	266	266;191;151	1	23	0	64.407	0.42752	0.51098	65.304	15	0	Median	0.34385	0.48884	8.581	4	0	Median	1.9513	1.5974	11.598	7	0	Median	0.37476	0.45953
P62701;C9JEH7;P22090;Q8TD47	P62701	7;3;3;2	7;3;3;2	7;3;3;2	40S ribosomal protein S4, X isoform	RPS4X	4	7	7	7	1	7	2	1	7	2	1	7	2	25.1	25.1	25.1	29.597	263	263;262;263;263	1	10	0	19.993	1.7922	1.4028	46.526	8	0	Median	NaN	NaN	NaN	1	0	Median	1.9397	1.5164	23.082	5	0	Median	0.5712	0.68881
P62753;A2A3R5;A2A3R7	P62753;A2A3R5	5;4;1	5;4;1	5;4;1	40S ribosomal protein S6	RPS6	3	5	5	5	2	5	3	2	5	3	2	5	3	22.5	22.5	22.5	28.68	249	249;218;91	1	11	0	48.011	2.0427	1.4509	55.627	8	0	Median	NaN	NaN	NaN	1	0	Median	2.1383	1.8321	22.254	5	0	Median	0.49017	0.70383
P62805	P62805	10	10	10	Histone H4	HIST1H4A	1	10	10	10	8	9	8	8	9	8	8	9	8	58.3	58.3	58.3	11.367	103	103	1	30	0	93.813	0.83516	1.2066	31.35	23	0	Median	0.77077	1.0987	11.711	6	0	Median	2.1335	1.8084	17.133	11	0	Median	0.7956	0.97435
P62851	P62851	3	3	3	40S ribosomal protein S25	RPS25	1	3	3	3	0	3	1	0	3	1	0	3	1	24	24	24	13.742	125	125	1	4	0	4.9226	1.9309	1.6077	18.133	2	0	Median	NaN	NaN	NaN	0	0	Median	1.9309	1.6077	18.133	2	0	Median	NaN	NaN
P62854	P62854	1	1	1	40S ribosomal protein S26	RPS26	1	1	1	1	0	1	0	0	1	0	0	1	0	13	13	13	13.015	115	115	1	1	0	5.5519	NaN	NaN	NaN	1	0	Median	NaN	NaN	NaN	0	0	Median	NaN	NaN	NaN	1	0	Median	NaN	NaN
P62857	P62857	3	3	3	40S ribosomal protein S28	RPS28	1	3	3	3	0	3	1	0	3	1	0	3	1	36.2	36.2	36.2	7.8409	69	69	1	4	0	4.7391	2.0411	1.7653	19.272	2	0	Median	NaN	NaN	NaN	0	0	Median	2.0411	1.7653	19.272	2	0	Median	NaN	NaN
Q59GN2;P62891	Q59GN2;P62891	1;1	1;1	1;1	Putative 60S ribosomal protein L39-like 5;60S ribosomal protein L39	RPL39P5;RPL39	2	1	1	1	1	1	1	1	1	1	1	1	1	19.6	19.6	19.6	6.3225	51	51;51	1	3	0.0023148	3.0754	0.82418	0.84337	24.245	3	0	Median	NaN	NaN	NaN	1	0	Median	NaN	NaN	NaN	1	0	Median	NaN	NaN
P62906	P62906	6	6	6	60S ribosomal protein L10a	RPL10A	1	6	6	6	4	6	3	4	6	3	4	6	3	27.6	27.6	27.6	24.831	217	217	1	13	0	9.2959	1.0357	1.1413	73.538	10	0	Median	0.32482	0.45447	32.097	3	0	Median	2.0311	1.781	25.674	5	0	Median	0.44461	0.53828
P62913;P62913-2;Q5VVC9;Q5VVC8	P62913;P62913-2	3;2;1;1	3;2;1;1	3;2;1;1	60S ribosomal protein L11	RPL11	4	3	3	3	2	3	2	2	3	2	2	3	2	19.7	19.7	19.7	20.252	178	178;177;131;174	1	7	0	14.278	0.55261	0.68609	44.106	6	0	Median	0.46743	0.654	6.2026	2	0	Median	1.9403	1.5297	9.8871	2	0	Median	0.55261	0.65851
P62937;P62937-2;F8WE65;C9J5S7;P0DN37;P0DN26;A0A0H2UH34;A0A0B4J2A2;A0A075B767;A0A075B759;Q9Y536;F5H284	P62937;P62937-2;F8WE65;C9J5S7	8;6;4;4;1;1;1;1;1;1;1;1	8;6;4;4;1;1;1;1;1;1;1;1	8;6;4;4;1;1;1;1;1;1;1;1	Peptidyl-prolyl cis-trans isomerase A;Peptidyl-prolyl cis-trans isomerase A, N-terminally processed;Peptidyl-prolyl cis-trans isomerase	PPIA	12	8	8	8	7	7	8	7	7	8	7	7	8	32.1	32.1	32.1	18.012	165	165;105;120;121;164;164;164;164;164;164;164;164	1	31	0	49.705	0.848	1.0398	20.902	19	0	Median	0.66861	0.96602	25.632	7	0	Median	1.4961	1.2367	15.504	6	0	Median	0.79462	0.97062
P62993-2;P62993;J3KT38;J3QRL5	P62993-2;P62993;J3KT38;J3QRL5	2;2;1;1	2;2;1;1	2;2;1;1	Growth factor receptor-bound protein 2	GRB2	4	2	2	2	0	2	1	0	2	1	0	2	1	12.5	12.5	12.5	20.557	176	176;217;111;156	1	3	0	3.9094	NaN	NaN	NaN	1	0	Median	NaN	NaN	NaN	0	0	Median	NaN	NaN	NaN	1	0	Median	NaN	NaN
Q8WVC2;P63220;Q9BYK1	Q8WVC2;P63220;Q9BYK1	2;2;1	2;2;1	2;2;1	40S ribosomal protein S21	RPS21	3	2	2	2	1	2	1	1	2	1	1	2	1	34.6	34.6	34.6	8.85	81	81;83;90	1	5	0	10.155	0.63797	0.88576	30.592	3	0	Median	NaN	NaN	NaN	1	0	Median	NaN	NaN	NaN	1	0	Median	NaN	NaN
P63244;D6RHH4;J3KPE3;D6RAU2;E9PD14;H0YAF8;D6RFZ9;D6RAC2;D6RFX4;D6R9Z1;H0Y8W2;D6R9L0;D6REE5;D6RGK8;D6RF23;D6R909;D6RBD0;H0YAM7;H0Y9P0;D6RHJ5;D6RDI0;H0Y8R5	P63244;D6RHH4;J3KPE3;D6RAU2;E9PD14;H0YAF8;D6RFZ9;D6RAC2;D6RFX4;D6R9Z1;H0Y8W2;D6R9L0;D6REE5	9;7;7;6;6;6;6;6;5;5;5;5;5;3;3;3;3;3;2;2;1;1	9;7;7;6;6;6;6;6;5;5;5;5;5;3;3;3;3;3;2;2;1;1	9;7;7;6;6;6;6;6;5;5;5;5;5;3;3;3;3;3;2;2;1;1	Guanine nucleotide-binding protein subunit beta-2-like 1;Guanine nucleotide-binding protein subunit beta-2-like 1, N-terminally processed	GNB2L1	22	9	9	9	5	8	8	5	8	8	5	8	8	24	24	24	35.076	317	317;233;273;147;153;198;198;269;194;237;274;300;321;71;101;116;160;247;83;86;39;138	1	23	0	75.361	0.7792	0.94376	31.904	12	0	Median	0.70044	0.97201	12.529	2	0	Median	1.8621	1.5826	13.909	4	0	Median	0.77276	0.89175
P67936;K7ERG3;K7ENT6;P67936-2;Q5TCU3;CON__Q3SX28;Q5TCU8;P07951-3;P07951-2;P07951;K7EPV9;K7EMU5;U3KQK2	P67936;K7ERG3;K7ENT6;P67936-2;Q5TCU3;CON__Q3SX28;Q5TCU8;P07951-3;P07951-2;P07951	9;8;8;8;7;7;7;7;7;7;2;2;1	2;1;1;1;1;1;1;1;1;1;1;1;1	2;1;1;1;1;1;1;1;1;1;1;1;1	Tropomyosin alpha-4 chain;Tropomyosin beta chain	TPM4;TPM2	13	9	2	2	2	8	1	0	2	0	0	2	0	32.7	12.5	12.5	28.521	248	248;170;179;284;284;284;322;248;284;284;96;102;111	1	2	0.0022222	2.8882	NaN	NaN	NaN	1	0	Median	NaN	NaN	NaN	0	0	Median	NaN	NaN	NaN	1	0	Median	NaN	NaN
P68133;P68032;P63267;P62736;A6NL76;F8WB63;B8ZZJ2;C9JFL5;F6UVQ4;F6QUT6	P68133;P68032;P63267;P62736;A6NL76	15;15;14;14;12;7;7;7;7;7	1;1;1;1;1;1;1;1;1;1	1;1;1;1;1;1;1;1;1;1	Actin, alpha skeletal muscle;Actin, alpha cardiac muscle 1;Actin, gamma-enteric smooth muscle;Actin, aortic smooth muscle	ACTA1;ACTC1;ACTG2;ACTA2	10	15	1	1	13	12	13	1	1	1	1	1	1	34.7	4.2	4.2	42.051	377	377;377;376;377;254;105;119;145;151;151	1	5	0	26.703	0.76122	0.94953	53.073	3	0	Median	NaN	NaN	NaN	1	0	Median	NaN	NaN	NaN	1	0	Median	NaN	NaN
Q5VTE0;P68104;A0A087WVQ9;P68104-2;A0A087WV01;Q05639;A6PW80;Q5JR01	Q5VTE0;P68104;A0A087WVQ9;P68104-2;A0A087WV01;Q05639;A6PW80;Q5JR01	10;10;9;9;7;7;5;5	10;10;9;9;7;7;5;5	10;10;9;9;7;7;5;5	Putative elongation factor 1-alpha-like 3;Elongation factor 1-alpha 1;Elongation factor 1-alpha;Elongation factor 1-alpha 2	EEF1A1P5;EEF1A1;EEF1A2	8	10	10	10	7	7	7	7	7	7	7	7	7	25.8	25.8	25.8	50.184	462	462;462;441;441;426;463;107;145	1	22	0	84.425	0.61237	0.77516	51.761	12	0	Median	0.46421	0.71741	16.656	4	0	Median	2.1705	1.8512	6.558	4	0	Median	0.61237	0.71911
P68371;P04350;Q3ZCM7;M0QY85;M0QZL7;M0R278;M0R0X0;M0QY37;M0QX14;A0A075B724	P68371;P04350	16;10;4;2;2;2;1;1;1;1	4;2;1;1;1;1;1;1;1;1	2;1;1;1;1;1;1;1;1;1	Tubulin beta-4B chain;Tubulin beta-4A chain	TUBB4B;TUBB4A	10	16	4	2	9	15	9	2	4	2	2	2	2	45.2	13.5	6.1	49.83	445	445;444;444;107;158;167;103;109;110;119	1	12	0	78.819	2.3124	1.822	24.982	7	0	Median	NaN	NaN	NaN	1	0	Median	2.3422	2.0789	9.6816	5	0	Median	NaN	NaN
P78347-2;P78347-4;P78347-3;P78347;P78347-5;A0A087WW90;A0A0D9SF80;A0A0A0MSY2;Q86UP8-3;Q86UP8;Q6EKJ0	P78347-2;P78347-4;P78347-3;P78347	21;21;21;21;4;1;1;1;1;1;1	21;21;21;21;4;1;1;1;1;1;1	21;21;21;21;4;1;1;1;1;1;1	General transcription factor II-I	GTF2I	11	21	21	21	11	14	17	11	14	17	11	14	17	23.5	23.5	23.5	107.97	957	957;977;978;998;274;437;497;949;498;949;949	1	50	0	90.23	1.1736	1.2921	18.699	24	0	Median	0.75532	1.0369	18.336	5	0	Median	1.223	0.95941	17.422	7	0	Median	1.1742	1.4104
P78527-2;P78527	P78527-2;P78527	3;3	3;3	3;3	DNA-dependent protein kinase catalytic subunit	PRKDC	2	3	3	3	1	2	1	1	2	1	1	2	1	0.9	0.9	0.9	465.5	4097	4097;4128	1	4	0	8.3009	2.1859	1.8439	19.44	2	0	Median	NaN	NaN	NaN	0	0	Median	2.1859	1.8439	19.44	2	0	Median	NaN	NaN
P78562	P78562	1	1	1	Phosphate-regulating neutral endopeptidase	PHEX	1	1	1	1	1	0	0	1	0	0	1	0	0	1.5	1.5	1.5	86.473	749	749	1	1	1	-2	NaN	NaN	NaN	0	0	Median	NaN	NaN	NaN	0	0	Median	NaN	NaN	NaN	0	0	Median	NaN	NaN
P81605;P81605-2	P81605;P81605-2	1;1	1;1	1;1	Dermcidin;Survival-promoting peptide;DCD-1	DCD	2	1	1	1	1	1	1	1	1	1	1	1	1	12.7	12.7	12.7	11.284	110	110;121	1	3	0	5.0201	NaN	NaN	NaN	0	0	Median	NaN	NaN	NaN	0	0	Median	NaN	NaN	NaN	0	0	Median	NaN	NaN
P84090;G3V279	P84090;G3V279	3;2	3;2	3;2	Enhancer of rudimentary homolog	ERH	2	3	3	3	3	3	3	3	3	3	3	3	3	29.8	29.8	29.8	12.259	104	104;71	1	9	0	107.94	0.95788	0.99188	14.029	9	0	Median	0.64929	0.95097	4.3942	3	0	Median	1.1294	0.92166	10.546	3	0	Median	0.95788	1.1746
P98179	P98179	3	3	3	RNA-binding protein 3	RBM3	1	3	3	3	3	2	2	3	2	2	3	2	2	27.4	27.4	27.4	17.17	157	157	1	8	0	23.615	0.7987	1.1378	20.885	3	0	Median	0.87248	1.2218	10.065	2	0	Median	NaN	NaN	NaN	0	0	Median	NaN	NaN
Q00839-2;Q00839;Q5RI18	Q00839-2;Q00839	17;17;3	17;17;3	17;17;3	Heterogeneous nuclear ribonucleoprotein U	HNRNPU	3	17	17	17	16	15	13	16	15	13	16	15	13	22.6	22.6	22.6	88.979	806	806;825;242	1	59	0	323.31	0.92232	1.0912	17.047	39	0	Median	0.71274	1.0754	15.701	12	0	Median	1.3072	1.0925	20.89	15	0	Median	0.90647	1.0876
Q01469	Q01469	1	1	1	Fatty acid-binding protein, epidermal	FABP5	1	1	1	1	0	0	1	0	0	1	0	0	1	6.7	6.7	6.7	15.164	135	135	1	1	0.0021231	2.6281	NaN	NaN	NaN	0	0	Median	NaN	NaN	NaN	0	0	Median	NaN	NaN	NaN	0	0	Median	NaN	NaN
Q01664	Q01664	1	1	1	Transcription factor AP-4	TFAP4	1	1	1	1	1	1	1	1	1	1	1	1	1	4.7	4.7	4.7	38.725	338	338	1	3	0	17.064	0.74086	0.78037	11.314	3	0	Median	NaN	NaN	NaN	1	0	Median	NaN	NaN	NaN	1	0	Median	NaN	NaN
X6RAJ1;Q02040-2;Q02040-3;Q02040	X6RAJ1;Q02040-2;Q02040-3;Q02040	1;1;1;1	1;1;1;1	1;1;1;1	A-kinase anchor protein 17A	AKAP17A	4	1	1	1	0	1	0	0	1	0	0	1	0	2.2	2.2	2.2	51.506	446	446;385;445;695	1	1	1	-2	NaN	NaN	NaN	0	0	Median	NaN	NaN	NaN	0	0	Median	NaN	NaN	NaN	0	0	Median	NaN	NaN
Q02413;Q02413-2	Q02413	8;2	8;2	8;2	Desmoglein-1	DSG1	2	8	8	8	5	3	7	5	3	7	5	3	7	10.4	10.4	10.4	113.75	1049	1049;408	1	17	0	30.769	NaN	NaN	NaN	0	0	Median	NaN	NaN	NaN	0	0	Median	NaN	NaN	NaN	0	0	Median	NaN	NaN
Q02790;H0YFG2;F5H1U3	Q02790	14;3;1	14;3;1	14;3;1	Peptidyl-prolyl cis-trans isomerase FKBP4;Peptidyl-prolyl cis-trans isomerase FKBP4, N-terminally processed	FKBP4	3	14	14	14	12	10	11	12	10	11	12	10	11	32.7	32.7	32.7	51.804	459	459;84;86	1	45	0	102.34	0.85409	1.1007	24.979	28	0	Median	0.77429	1.1185	22.99	9	0	Median	1.1742	0.9287	28.843	9	0	Median	0.91512	1.1474
Q02878;F8VZ45;U3KQR5;F8VR69;F8VZA3;F8VWR1;F8VU16	Q02878	11;3;3;2;1;1;1	11;3;3;2;1;1;1	11;3;3;2;1;1;1	60S ribosomal protein L6	RPL6	7	11	11	11	8	8	8	8	8	8	8	8	8	35.4	35.4	35.4	32.728	288	288;159;160;64;105;118;120	1	25	0	107.08	0.40907	0.48494	81.858	14	0	Median	0.3316	0.47356	2.8981	4	0	Median	2.6266	2.1127	25.874	6	0	Median	0.38839	0.46061
Q5T7A9;Q04724;Q5T3G3	Q5T7A9;Q04724;Q5T3G3	4;4;2	2;2;2	2;2;2	Transducin-like enhancer protein 1	TLE1	3	4	2	2	2	4	3	1	2	1	1	2	1	6.2	3.4	3.4	83.286	769	769;770;242	1	4	0	6.0635	0.74971	0.82672	21.553	3	0	Median	NaN	NaN	NaN	0	0	Median	0.9218	0.77676	30.053	2	0	Median	NaN	NaN
Q04726-3;F5H7D6;H0YKT5;Q04726-7;Q04726-6;Q04726-5;Q04726-4;H0YNT2;A0A0D9SES8;H0YKN8;H0YL70;Q04726-2;Q04726;H0YNI7;H0YKH0;H0YLI3;H0YLW9;K7EMK7;Q04725-2;Q04727-2;Q04725;Q04727-4;Q04727;Q04727-3;K7EJR7;Q04725-3	Q04726-3;F5H7D6;H0YKT5;Q04726-7;Q04726-6;Q04726-5;Q04726-4;H0YNT2;A0A0D9SES8;H0YKN8;H0YL70;Q04726-2;Q04726;H0YNI7;H0YKH0;H0YLI3	6;5;5;5;5;5;5;4;4;4;4;4;4;3;3;3;2;2;2;2;2;2;2;2;1;1	6;5;5;5;5;5;5;4;4;4;4;4;4;3;3;3;2;2;2;2;2;2;2;2;1;1	4;3;3;3;3;3;3;2;2;2;2;2;2;1;3;3;2;0;0;0;0;0;0;0;0;0	Transducin-like enhancer protein 3	TLE3	26	6	6	4	4	5	6	4	5	6	3	3	4	10.1	10.1	7.2	82.653	764	764;699;774;762;767;769;772;716;772;778;782;760;772;353;445;611;448;744;621;704;743;748;773;805;280;706	1	15	0	23.104	0.88737	0.87757	17.746	15	0	Median	0.61921	0.85215	12.754	4	0	Median	0.97534	0.78515	8.7373	5	0	Median	0.84386	0.98945
Q07666-2;Q07666;Q07666-3	Q07666-2;Q07666;Q07666-3	6;6;4	6;6;4	5;5;3	KH domain-containing, RNA-binding, signal transduction-associated protein 1	KHDRBS1	3	6	6	5	6	4	6	6	4	6	5	3	5	12.7	12.7	10.3	45.86	418	418;443;404	1	18	0	23.994	0.82312	0.99442	13.465	14	0	Median	0.73048	1.022	14.603	5	0	Median	1.1764	0.97575	13.452	4	0	Median	0.82614	0.97612
Q08188	Q08188	2	2	2	Protein-glutamine gamma-glutamyltransferase E;Protein-glutamine gamma-glutamyltransferase E 50 kDa catalytic chain;Protein-glutamine gamma-glutamyltransferase E 27 kDa non-catalytic chain	TGM3	1	2	2	2	0	0	2	0	0	2	0	0	2	3.9	3.9	3.9	76.631	693	693	1	2	0	5.11	NaN	NaN	NaN	0	0	Median	NaN	NaN	NaN	0	0	Median	NaN	NaN	NaN	0	0	Median	NaN	NaN
Q08211;Q08211-2	Q08211	24;3	24;3	24;3	ATP-dependent RNA helicase A	DHX9	2	24	24	24	20	15	18	20	15	18	20	15	18	23.1	23.1	23.1	140.96	1270	1270;235	1	56	0	141.72	0.70095	0.8367	20.793	44	0	Median	0.54656	0.75168	18.458	15	0	Median	1.1841	1.0447	12.641	13	0	Median	0.70095	0.81472
Q08554-2;Q08554	Q08554-2;Q08554	2;2	2;2	2;2	Desmocollin-1	DSC1	2	2	2	2	2	2	2	2	2	2	2	2	2	3	3	3	93.834	840	840;894	1	6	0	17.042	NaN	NaN	NaN	0	0	Median	NaN	NaN	NaN	0	0	Median	NaN	NaN	NaN	0	0	Median	NaN	NaN
Q09028-3;Q09028;E9PNS2;E9PIC4;E9PNS6	Q09028-3;Q09028	4;4;1;1;1	1;1;1;1;1	1;1;1;1;1	Histone-binding protein RBBP4	RBBP4	5	4	1	1	1	4	3	0	1	1	0	1	1	9	3.4	3.4	46.158	410	410;425;62;87;104	1	2	0	7.4305	NaN	NaN	NaN	0	0	Median	NaN	NaN	NaN	0	0	Median	NaN	NaN	NaN	0	0	Median	NaN	NaN
Q09666	Q09666	2	2	2	Neuroblast differentiation-associated protein AHNAK	AHNAK	1	2	2	2	0	2	0	0	2	0	0	2	0	2.3	2.3	2.3	629.09	5890	5890	1	2	0.0021505	2.7042	NaN	NaN	NaN	1	0	Median	NaN	NaN	NaN	0	0	Median	NaN	NaN	NaN	1	0	Median	NaN	NaN
Q12789-3;Q12789;H3BU55;H3BRD0	Q12789-3;Q12789	9;9;2;2	9;9;2;2	9;9;2;2	General transcription factor 3C polypeptide 1	GTF3C1	4	9	9	9	4	7	5	4	7	5	4	7	5	4.7	4.7	4.7	236.28	2084	2084;2109;139;181	1	16	0	15.008	1.0596	1.2223	33.651	13	0	Median	0.96147	1.3229	27.998	3	0	Median	0.97899	0.83496	31.857	6	0	Median	1.186	1.368
Q12906-5;Q12906-4;Q12906-2;Q12906-6;Q12906-3;Q12906;Q12906-7;Q96SI9-2;Q96SI9;K7ERM6;K7ENK6;K7EM82;K7EJ09;K7ER69;K7EKJ9;K7EQ75	Q12906-5;Q12906-4;Q12906-2;Q12906-6;Q12906-3;Q12906;Q12906-7	13;13;13;13;13;13;13;3;3;2;2;2;2;2;2;1	13;13;13;13;13;13;13;3;3;2;2;2;2;2;2;1	13;13;13;13;13;13;13;3;3;2;2;2;2;2;2;1	Interleukin enhancer-binding factor 3	ILF3	16	13	13	13	9	8	9	9	8	9	9	8	9	21.4	21.4	21.4	74.606	690	690;698;702;706;764;894;898;658;672;78;79;99;122;161;254;55	1	26	0	70.097	0.74171	0.88343	29.626	21	0	Median	0.57498	0.79213	28.048	7	0	Median	1.7839	1.4218	29.745	7	0	Median	0.70014	0.88343
Q13151	Q13151	5	5	5	Heterogeneous nuclear ribonucleoprotein A0	HNRNPA0	1	5	5	5	4	2	4	4	2	4	4	2	4	19	19	19	30.84	305	305	1	10	0	61.277	0.87118	0.95816	22.946	9	0	Median	0.83922	1.1742	20.774	4	0	Median	1.0077	0.79396	18.289	2	0	Median	0.78744	0.95816
Q13185;C9JMM0;B8ZZ43;S4R2Y4	Q13185;C9JMM0;B8ZZ43;S4R2Y4	7;4;4;4	7;4;4;4	6;4;4;4	Chromobox protein homolog 3	CBX3	4	7	7	6	2	7	3	2	7	3	2	6	3	37.2	37.2	28.4	20.811	183	183;62;101;107	1	18	0	60.866	1.2778	1.0895	23.572	8	0	Median	NaN	NaN	NaN	1	0	Median	1.3493	1.0895	10.389	4	0	Median	0.95835	1.1751
Q13247-3;Q13247;B4DJK0;B4DUA4;A0A0D9SEM4;Q13247-2;Q13243-3;Q13243;Q08170	Q13247-3;Q13247	5;5;1;1;1;1;1;1;1	5;5;1;1;1;1;1;1;1	5;5;1;1;1;1;1;1;1	Serine/arginine-rich splicing factor 6	SRSF6	9	5	5	5	4	3	3	4	3	3	4	3	3	15.5	15.5	15.5	38.418	335	335;344;124;138;378;135;269;272;494	1	11	0	42.176	0.69636	0.90084	14.515	2	0	Median	NaN	NaN	NaN	1	0	Median	NaN	NaN	NaN	0	0	Median	NaN	NaN
Q13263;Q13263-2;M0R0K9;M0R2I3;M0R3C0	Q13263;Q13263-2;M0R0K9	21;20;11;2;2	21;20;11;2;2	21;20;11;2;2	Transcription intermediary factor 1-beta	TRIM28	5	21	21	21	13	15	14	13	15	14	13	15	14	30.7	30.7	30.7	88.549	835	835;753;460;162;178	1	54	0	323.31	1.2048	1.1401	24.45	27	0	Median	0.70457	0.98748	20.17	7	0	Median	1.3019	1.0539	15.349	10	0	Median	1.2494	1.4673
Q13363-2;Q13363;D6RAX2;E7ESU7;E7EPF8;H0Y8W7;A0A087WYL1;E9PGB1;H0Y9M9	Q13363-2;Q13363;D6RAX2;E7ESU7;E7EPF8	7;7;6;4;4;3;2;2;2	7;7;6;4;4;3;2;2;2	4;4;3;1;1;3;0;1;2	C-terminal-binding protein 1	CTBP1	9	7	7	4	4	6	4	4	6	4	2	3	2	15.6	15.6	9.8	46.404	429	429;440;187;171;202;287;117;145;145	1	14	0	19.667	1.0572	1.1645	27.915	13	0	Median	0.70951	0.97379	10.762	3	0	Median	1.3981	1.2102	27.782	6	0	Median	1.1139	1.308
Q13523	Q13523	4	4	4	Serine/threonine-protein kinase PRP4 homolog	PRPF4B	1	4	4	4	1	2	3	1	2	3	1	2	3	3.8	3.8	3.8	116.99	1007	1007	1	7	0	7.191	0.68007	0.76758	9.7792	3	0	Median	NaN	NaN	NaN	0	0	Median	NaN	NaN	NaN	1	0	Median	0.67223	0.80006
Q13547;Q5TEE2	Q13547;Q5TEE2	2;1	2;1	1;0	Histone deacetylase 1	HDAC1	2	2	2	1	2	2	2	2	2	2	1	1	1	6.4	6.4	3.9	55.102	482	482;211	1	6	0	29.215	1.0998	1.2024	31.362	6	0	Median	0.60352	0.83733	40.553	2	0	Median	1.5973	1.3298	24.273	2	0	Median	1.0998	1.2915
Q14137-2;Q14137;A0A075B729	Q14137-2;Q14137;A0A075B729	2;2;1	2;2;1	2;2;1	Ribosome biogenesis protein BOP1	BOP1	3	2	2	2	2	0	1	2	0	1	2	0	1	2.8	2.8	2.8	71.929	634	634;746;217	1	3	0	3.2759	NaN	NaN	NaN	1	0	Median	NaN	NaN	NaN	0	0	Median	NaN	NaN	NaN	0	0	Median	NaN	NaN
Q14676-2;Q14676;Q14676-3;H0Y6Z8	Q14676-2;Q14676	14;14;6;5	14;14;6;5	14;14;6;5	Mediator of DNA damage checkpoint protein 1	MDC1	4	14	14	14	11	13	10	11	13	10	11	13	10	18.3	18.3	18.3	197.6	1825	1825;2089;1802;306	1	41	0	323.31	0.57669	0.63498	27.828	29	0	Median	0.44686	0.63539	25.772	5	0	Median	0.57608	0.48828	17.733	13	0	Median	0.62181	0.73022
Q14684-2;Q14684	Q14684-2;Q14684	2;2	2;2	2;2	Ribosomal RNA processing protein 1 homolog B	RRP1B	2	2	2	2	2	0	0	2	0	0	2	0	0	4.6	4.6	4.6	82.175	740	740;758	1	2	0	4.308	NaN	NaN	NaN	0	0	Median	NaN	NaN	NaN	0	0	Median	NaN	NaN	NaN	0	0	Median	NaN	NaN
Q14692	Q14692	2	2	2	Ribosome biogenesis protein BMS1 homolog	BMS1	1	2	2	2	2	0	1	2	0	1	2	0	1	1.8	1.8	1.8	145.81	1282	1282	1	3	0	3.6046	NaN	NaN	NaN	0	0	Median	NaN	NaN	NaN	0	0	Median	NaN	NaN	NaN	0	0	Median	NaN	NaN
Q14980-2;Q14980;A0A087WY61;H0YFY6;Q14980-5;Q14980-4;Q14980-3;K4DIE0;F5H4J1	Q14980-2;Q14980;A0A087WY61;H0YFY6;Q14980-5;Q14980-4;Q14980-3	11;11;10;9;7;7;7;4;1	11;11;10;9;7;7;7;4;1	11;11;10;9;7;7;7;4;1	Nuclear mitotic apparatus protein 1	NUMA1	9	11	11	11	9	9	7	9	9	7	9	9	7	7.6	7.6	7.6	236.51	2101	2101;2115;2099;964;979;1763;1776;353;852	1	32	0	43.241	0.99338	0.93013	30.057	19	0	Median	0.74498	1.0259	31.72	5	0	Median	1.0631	0.91363	31.305	8	0	Median	1.0047	1.1903
Q15008;Q15008-4;C9J7B7;C9J0E9;Q15008-3;Q15008-2;H7C531	Q15008;Q15008-4;C9J7B7;C9J0E9;Q15008-3;Q15008-2	4;4;2;2;2;2;1	4;4;2;2;2;2;1	4;4;2;2;2;2;1	26S proteasome non-ATPase regulatory subunit 6	PSMD6	7	4	4	4	3	2	3	3	2	3	3	2	3	14.1	14.1	14.1	45.531	389	389;442;144;226;350;351;138	1	8	0	8.0137	0.97256	1.0999	15.809	6	0	Median	NaN	NaN	NaN	1	0	Median	1.4199	1.2035	17.425	2	0	Median	0.9344	1.137
Q15020-4;Q15020;H0YHU8	Q15020-4;Q15020;H0YHU8	2;2;1	2;2;1	2;2;1	Squamous cell carcinoma antigen recognized by T-cells 3	SART3	3	2	2	2	1	2	1	1	2	1	1	2	1	3.2	3.2	3.2	105.58	927	927;963;144	1	4	0	5.1433	1.039	1.1229	29.918	4	0	Median	NaN	NaN	NaN	1	0	Median	1.311	1.0266	43.089	2	0	Median	NaN	NaN
Q15056-2;Q15056	Q15056-2;Q15056	1;1	1;1	1;1	Eukaryotic translation initiation factor 4H	EIF4H	2	1	1	1	1	1	1	1	1	1	1	1	1	6.1	6.1	6.1	25.2	228	228;248	1	3	0.0021097	2.546	0.70556	0.80621	27.681	3	0	Median	NaN	NaN	NaN	1	0	Median	NaN	NaN	NaN	1	0	Median	NaN	NaN
Q15149-7;Q15149-8;Q15149-9;Q15149-5;Q15149-4;Q15149-6;Q15149-3;Q15149-2;Q15149;E9PIA2;E9PKG0;E9PMV1;H3BPE1;H3BQK9;Q9UPN3-5;Q9UPN3	Q15149-7;Q15149-8;Q15149-9;Q15149-5;Q15149-4;Q15149-6;Q15149-3;Q15149-2;Q15149	8;8;8;8;8;8;8;8;8;1;1;1;1;1;1;1	8;8;8;8;8;8;8;8;8;1;1;1;1;1;1;1	7;7;7;7;7;7;7;7;7;1;1;1;1;1;1;1	Plectin	PLEC	16	8	8	7	3	2	4	3	2	4	3	2	3	2.7	2.7	2.5	512.6	4515	4515;4525;4533;4547;4547;4551;4570;4574;4684;174;190;703;7555;7592;5938;7388	1	9	0	14.095	0.33005	0.45362	106.34	5	0	Median	0.39672	0.5446	25.851	2	0	Median	NaN	NaN	NaN	0	0	Median	0.25099	0.28951
Q15233;Q15233-2;H7C367;C9JYS8;C9IZL7;C9J4X2	Q15233;Q15233-2;H7C367;C9JYS8	19;18;10;10;7;4	18;17;9;10;6;4	18;17;9;10;6;4	Non-POU domain-containing octamer-binding protein	NONO	6	19	18	18	16	15	19	15	14	18	15	14	18	39.3	37.6	37.6	54.231	471	471;382;235;248;207;124	1	67	0	191.08	0.76126	0.91943	19.796	42	0	Median	0.64821	0.91335	11.438	15	0	Median	1.0839	0.89512	12.276	11	0	Median	0.76307	0.93946
Q15365;J3QT27;E9PFP8;P57721-2;P57721-3;P57721-5;P57721-4;P57721;H3BSP4;C9K0A2;F8WC71;F8VTZ0;C9IZV9;C9J7A9;C9JSA6;C9J5V4;C9JTY5;C9JZY3;C9J0A4;F6TJN8;P57723-2;P57723	Q15365	7;2;2;2;2;2;2;2;1;1;1;1;1;1;1;1;1;1;1;1;1;1	7;2;2;2;2;2;2;2;1;1;1;1;1;1;1;1;1;1;1;1;1;1	5;0;0;0;0;0;0;0;0;0;0;0;0;0;0;0;0;0;0;0;0;0	Poly(rC)-binding protein 1	PCBP1	22	7	7	5	6	5	3	6	5	3	5	3	2	30.1	30.1	22.2	37.497	356	356;322;361;345;346;351;370;371;36;46;57;64;75;86;92;107;124;168;323;378;360;403	1	20	0	48.897	0.82932	1.0021	11.103	8	0	Median	0.69811	0.96212	14.098	3	0	Median	1.254	1.1061	6.414	3	0	Median	0.81384	0.9399
Q15393;Q15393-2;Q15393-3	Q15393;Q15393-2	4;2;1	4;2;1	4;2;1	Splicing factor 3B subunit 3	SF3B3	3	4	4	4	1	4	0	1	4	0	1	4	0	3.5	3.5	3.5	135.58	1217	1217;275;399	1	5	0	7.7409	2.2697	1.864	29.174	3	0	Median	NaN	NaN	NaN	0	0	Median	2.2697	1.864	29.174	3	0	Median	NaN	NaN
Q15424-2;Q15424;Q15424-4;Q15424-3;K7ES42	Q15424-2;Q15424;Q15424-4;Q15424-3;K7ES42	2;2;2;2;1	2;2;2;2;1	1;1;1;1;1	Scaffold attachment factor B1	SAFB	5	2	2	1	1	2	1	1	2	1	0	1	0	3.8	3.8	2.5	95.18	848	848;915;916;917;106	1	4	0	5.1739	0.7954	0.99266	31.908	3	0	Median	NaN	NaN	NaN	1	0	Median	NaN	NaN	NaN	1	0	Median	NaN	NaN
Q15427	Q15427	1	1	1	Splicing factor 3B subunit 4	SF3B4	1	1	1	1	0	1	0	0	1	0	0	1	0	3.3	3.3	3.3	44.385	424	424	1	1	0.0022989	3.0446	NaN	NaN	NaN	1	0	Median	NaN	NaN	NaN	0	0	Median	NaN	NaN	NaN	1	0	Median	NaN	NaN
Q15637-4;Q15637-6;Q15637-7;Q15637-3;Q15637-2;Q15637;Q15637-5	Q15637-4;Q15637-6;Q15637-7;Q15637-3;Q15637-2;Q15637;Q15637-5	1;1;1;1;1;1;1	1;1;1;1;1;1;1	1;1;1;1;1;1;1	Splicing factor 1	SF1	7	1	1	1	1	1	1	1	1	1	1	1	1	2	2	2	59.711	548	548;571;613;623;638;639;673	1	3	0.0091075	1.8924	NaN	NaN	NaN	0	0	Median	NaN	NaN	NaN	0	0	Median	NaN	NaN	NaN	0	0	Median	NaN	NaN
Q15717;Q15717-2;M0QZR9;M0R055;B1AM48;B1APY9;B1APY8;A0A0A0MRX1;A0A0R4J2E6;Q12926-2;Q12926;P26378-4;P26378-2;P26378-5;P26378;P26378-3	Q15717;Q15717-2;M0QZR9	5;5;3;1;1;1;1;1;1;1;1;1;1;1;1;1	5;5;3;1;1;1;1;1;1;1;1;1;1;1;1;1	5;5;3;1;1;1;1;1;1;1;1;1;1;1;1;1	ELAV-like protein 1	ELAVL1	16	5	5	5	3	4	3	3	4	3	3	4	3	14.7	14.7	14.7	36.091	326	326;353;153;133;189;371;385;389;402;346;359;366;366;369;380;383	1	10	0	10.57	0.92585	1.0999	8.8303	6	0	Median	0.8556	1.1879	11.002	2	0	Median	1.3145	1.1312	3.8352	2	0	Median	0.89285	1.03
Q15773;F5H7L5;F5H800;F5H0Y3	Q15773	4;1;1;1	4;1;1;1	4;1;1;1	Myeloid leukemia factor 2	MLF2	4	4	4	4	3	1	4	3	1	4	3	1	4	19.8	19.8	19.8	28.147	248	248;79;121;231	1	8	0	14.782	0.84939	0.98328	26.846	8	0	Median	0.70406	0.96811	31.207	3	0	Median	NaN	NaN	NaN	1	0	Median	0.9658	1.1088
Q4ZG55;Q4ZG55-4;Q4ZG55-3;Q4ZG55-2;A0A0D9SG99;F8W6E5	Q4ZG55;Q4ZG55-4	34;23;4;4;2;1	34;23;4;4;2;1	25;21;4;4;2;1	Protein GREB1	GREB1	6	34	34	25	27	23	29	27	23	29	21	19	22	18.4	18.4	13.9	216.46	1949	1949;947;409;457;79;253	1	98	0	323.31	1.1007	1.1558	20.861	69	0	Median	0.79997	1.1271	17.324	23	0	Median	1.1276	0.95679	10.739	21	0	Median	1.2101	1.4065
Q58FF6	Q58FF6	4	1	1	Putative heat shock protein HSP 90-beta 4	HSP90AB4P	1	4	1	1	3	4	3	0	1	0	0	1	0	7.7	2.2	2.2	58.264	505	505	1	1	0.0021786	2.7472	NaN	NaN	NaN	0	0	Median	NaN	NaN	NaN	0	0	Median	NaN	NaN	NaN	0	0	Median	NaN	NaN
Q58FF8	Q58FF8	8	2	2	Putative heat shock protein HSP 90-beta 2	HSP90AB2P	1	8	2	2	4	8	7	0	2	1	0	2	1	17.6	4.5	4.5	44.348	381	381	1	5	0	6.4913	1.1169	0.96986	13.683	5	0	Median	NaN	NaN	NaN	0	0	Median	1.1859	0.92608	5.3199	3	0	Median	0.95827	1.1468
Q5BKZ1;A0A0A0MRN4;Q5BKZ1-2;Q5BKZ1-3	Q5BKZ1	5;1;1;1	5;1;1;1	5;1;1;1	DBIRD complex subunit ZNF326	ZNF326	4	5	5	5	3	3	5	3	3	5	3	3	5	12.5	12.5	12.5	65.653	582	582;493;70;376	1	14	0	46.704	0.88849	1.0764	19.76	6	0	Median	0.71745	1.0364	23.707	3	0	Median	NaN	NaN	NaN	1	0	Median	0.9609	1.1428
Q5JTH9-2;Q5JTH9-3;Q5JTH9	Q5JTH9-2;Q5JTH9-3;Q5JTH9	2;2;2	2;2;2	2;2;2	RRP12-like protein	RRP12	3	2	2	2	2	0	2	2	0	2	2	0	2	2	2	2	132.71	1197	1197;1236;1297	1	4	0	3.6053	0.36357	0.45795	18.152	2	0	Median	NaN	NaN	NaN	1	0	Median	NaN	NaN	NaN	0	0	Median	NaN	NaN
Q5JY65;Q9BZJ0-2;Q9BZJ0-3;Q9BZJ0	Q5JY65;Q9BZJ0-2;Q9BZJ0-3;Q9BZJ0	1;1;1;1	1;1;1;1	1;1;1;1	Crooked neck-like protein 1	CRNKL1	4	1	1	1	0	1	1	0	1	1	0	1	1	2	2	2	99.172	836	836;687;836;848	1	2	0	3.8186	0.83078	0.81759	3.2305	2	0	Median	NaN	NaN	NaN	0	0	Median	NaN	NaN	NaN	1	0	Median	NaN	NaN
Q5QPL9;Q9UKM9-2;Q9UKM9;Q5QPM1;Q5QPM2;Q5QPM0	Q5QPL9;Q9UKM9-2;Q9UKM9;Q5QPM1;Q5QPM2	6;6;6;5;3;2	6;6;6;5;3;2	6;6;6;5;3;2	RNA-binding protein Raly	RALY	6	6	6	6	4	2	5	4	2	5	4	2	5	24.5	24.5	24.5	24.665	237	237;290;306;181;89;172	1	11	0	12.441	0.86612	1.0725	13.672	9	0	Median	0.75939	1.0887	7.8272	3	0	Median	1.2026	0.9979	10.194	2	0	Median	0.87241	1.0957
Q5TEC6	Q5TEC6	2	1	1	Histone H3	HIST2H3PS2	1	2	1	1	2	2	2	1	1	1	1	1	1	13.2	8.1	8.1	15.43	136	136	1	6	0	10.016	0.83967	1.2132	34.507	6	0	Median	0.83967	1.2132	1.6408	2	0	Median	2.681	2.0937	4.1041	2	0	Median	0.81791	0.99523
Q5TGY3	Q5TGY3	2	2	2	AT-hook DNA-binding motif-containing protein 1	AHDC1	1	2	2	2	0	2	0	0	2	0	0	2	0	1.6	1.6	1.6	168.35	1603	1603	1	2	0.0020161	2.3648	1.0633	0.88111	24.693	2	0	Median	NaN	NaN	NaN	0	0	Median	1.0633	0.88111	24.693	2	0	Median	NaN	NaN
Q6DKI1;R4GMU7;Q6DKI1-2	Q6DKI1;R4GMU7;Q6DKI1-2	3;2;2	3;2;2	3;2;2	60S ribosomal protein L7-like 1	RPL7L1	3	3	3	3	3	0	3	3	0	3	3	0	3	11	11	11	28.661	246	246;196;153	1	6	0	6.3164	0.17737	0.22298	15.245	2	0	Median	NaN	NaN	NaN	1	0	Median	NaN	NaN	NaN	0	0	Median	NaN	NaN
Q6ISB3-2;Q6ISB3	Q6ISB3-2;Q6ISB3	10;10	10;10	10;10	Grainyhead-like protein 2 homolog	GRHL2	2	10	10	10	7	7	9	7	7	9	7	7	9	24.5	24.5	24.5	69.321	609	609;625	1	24	0	52.369	0.87283	1.0274	25.561	20	0	Median	0.73541	1.0198	15.17	6	0	Median	0.8905	0.68437	13.41	6	0	Median	0.93633	1.1697
Q6P2Q0;Q9NP78-7;Q9NP78-2;Q9NP78;Q9NP78-3;Q9NP78-6;Q9NP78-5;F5H5Q0;F5GX86;F5H5F9;F5GYI2;F5H0G0;F5H7U2	Q6P2Q0;Q9NP78-7;Q9NP78-2;Q9NP78;Q9NP78-3;Q9NP78-6;Q9NP78-5	4;4;4;4;3;3;3;1;1;1;1;1;1	4;4;4;4;3;3;3;1;1;1;1;1;1	4;4;4;4;3;3;3;1;1;1;1;1;1	ATP-binding cassette sub-family B member 9	ABCB9	13	4	4	4	4	2	3	4	2	3	4	2	3	7.2	7.2	7.2	84.786	769	769;703;723;766;596;681;683;115;182;222;260;272;277	1	9	0	10.5	0.91974	1.0686	32.54	9	0	Median	0.85492	1.2154	45.34	4	0	Median	1.2022	0.94338	10.359	2	0	Median	0.89737	1.0686
Q6P2Q9;I3L1T8;I3L0J9	Q6P2Q9	3;1;1	3;1;1	3;1;1	Pre-mRNA-processing-splicing factor 8	PRPF8	3	3	3	3	1	2	0	1	2	0	1	2	0	1.7	1.7	1.7	273.6	2335	2335;116;1013	1	3	0	8.9639	NaN	NaN	NaN	1	0	Median	NaN	NaN	NaN	0	0	Median	NaN	NaN	NaN	1	0	Median	NaN	NaN
Q6PJG6;Q6PJG6-3	Q6PJG6;Q6PJG6-3	2;1	2;1	2;1	BRCA1-associated ATM activator 1	BRAT1	2	2	2	2	2	1	2	2	1	2	2	1	2	4.3	4.3	4.3	88.118	821	821;291	1	5	0.0022676	2.9759	0.72154	0.90788	7.1019	2	0	Median	NaN	NaN	NaN	1	0	Median	NaN	NaN	NaN	0	0	Median	NaN	NaN
Q7KZF4;H7C597	Q7KZF4;H7C597	4;2	4;2	4;2	Staphylococcal nuclease domain-containing protein 1	SND1	2	4	4	4	0	4	0	0	4	0	0	4	0	4.9	4.9	4.9	102	910	910;231	1	4	0	8.1513	2.8202	2.3909	26.864	3	0	Median	NaN	NaN	NaN	0	0	Median	2.8202	2.3909	26.864	3	0	Median	NaN	NaN
Q7Z406;Q7Z406-6;Q7Z406-2;A1L2Z2;Q7Z406-4;M0QY43;Q7Z406-5	Q7Z406;Q7Z406-6;Q7Z406-2;A1L2Z2;Q7Z406-4	3;3;3;2;2;1;1	2;2;2;1;2;1;1	2;2;2;1;2;1;1	Myosin-14	MYH14	7	3	2	2	0	3	0	0	2	0	0	2	0	1.7	1.2	1.2	227.87	1995	1995;2003;2036;638;1779;1003;1478	1	2	0.0019841	2.2767	NaN	NaN	NaN	0	0	Median	NaN	NaN	NaN	0	0	Median	NaN	NaN	NaN	0	0	Median	NaN	NaN
Q7Z6R9	Q7Z6R9	1	1	1	Transcription factor AP-2-delta	TFAP2D	1	1	1	1	1	1	1	1	1	1	1	1	1	2	2	2	49.577	452	452	1	3	0.0020202	2.3737	1.1336	1.1435	24.402	2	0	Median	NaN	NaN	NaN	0	0	Median	NaN	NaN	NaN	1	0	Median	NaN	NaN
Q86U38-2;Q86U38	Q86U38-2;Q86U38	1;1	1;1	1;1	Nucleolar protein 9	NOP9	2	1	1	1	0	0	1	0	0	1	0	0	1	2.4	2.4	2.4	58.161	535	535;636	1	1	0.0022831	3.03	NaN	NaN	NaN	0	0	Median	NaN	NaN	NaN	0	0	Median	NaN	NaN	NaN	0	0	Median	NaN	NaN
Q86U42-2;Q86U42;H0YJH9;B4DEH8;G3V4T2;Q92843-2	Q86U42-2;Q86U42;H0YJH9;B4DEH8;G3V4T2;Q92843-2	2;2;1;1;1;1	2;2;1;1;1;1	2;2;1;1;1;1	Polyadenylate-binding protein 2	PABPN1	6	2	2	2	0	2	1	0	2	1	0	2	1	10.1	10.1	10.1	31.496	296	296;306;96;168;178;333	1	3	0	4.4058	NaN	NaN	NaN	0	0	Median	NaN	NaN	NaN	0	0	Median	NaN	NaN	NaN	0	0	Median	NaN	NaN
Q86U70-3;Q86U70-2;Q86U70	Q86U70-3;Q86U70-2;Q86U70	1;1;1	1;1;1	1;1;1	LIM domain-binding protein 1	LDB1	3	1	1	1	1	1	1	1	1	1	1	1	1	5.7	5.7	5.7	36.427	316	316;375;411	1	3	0	4.3457	NaN	NaN	NaN	1	0	Median	NaN	NaN	NaN	0	0	Median	NaN	NaN	NaN	0	0	Median	NaN	NaN
Q86V81;E9PB61	Q86V81;E9PB61	3;2	3;2	3;2	THO complex subunit 4	ALYREF	2	3	3	3	1	1	2	1	1	2	1	1	2	16.3	16.3	16.3	26.888	257	257;264	1	4	0	7.9018	NaN	NaN	NaN	1	0	Median	NaN	NaN	NaN	1	0	Median	NaN	NaN	NaN	0	0	Median	NaN	NaN
Q8IWV8-4;Q8IWV8;Q8IWV8-2;Q8IWV8-3	Q8IWV8-4;Q8IWV8;Q8IWV8-2;Q8IWV8-3	2;2;1;1	2;2;1;1	2;2;1;1	E3 ubiquitin-protein ligase UBR2	UBR2	4	2	2	2	0	0	2	0	0	2	0	0	2	2.1	2.1	2.1	200.54	1755	1755;1755;439;575	1	2	0.0021142	2.5761	0.77049	0.91203	54.908	2	0	Median	NaN	NaN	NaN	0	0	Median	NaN	NaN	NaN	0	0	Median	0.77049	0.91203
Q8IY81	Q8IY81	6	6	6	pre-rRNA processing protein FTSJ3	FTSJ3	1	6	6	6	5	0	4	5	0	4	5	0	4	9.1	9.1	9.1	96.557	847	847	1	9	0	37.463	0.28355	0.34463	4.8786	5	0	Median	0.2435	0.33786	2.8085	2	0	Median	NaN	NaN	NaN	0	0	Median	0.30795	0.36746
Q8N163-2;Q8N163;G3V119;H0YB24;E5RHJ4	Q8N163-2;Q8N163;G3V119;H0YB24	3;3;2;2;1	3;3;2;2;1	3;3;2;2;1	Cell cycle and apoptosis regulator protein 2	CCAR2	5	3	3	3	0	2	2	0	2	2	0	2	2	5.3	5.3	5.3	103.14	923	923;923;598;615;277	1	4	0	4.2626	1.5651	1.5356	35.039	4	0	Median	NaN	NaN	NaN	0	0	Median	2.3332	1.9513	24.946	2	0	Median	1.0091	1.1983
Q8N1N4;CON__Q8N1N4-2;CON__Q7RTT2;Q8N1N4-2	Q8N1N4;CON__Q8N1N4-2;CON__Q7RTT2;Q8N1N4-2	9;8;8;7	8;7;7;6	8;7;7;6	Keratin, type II cytoskeletal 78	KRT78	4	9	8	8	4	5	8	3	5	7	3	5	7	20.2	17.9	17.9	56.865	520	520;521;521;410	1	15	0	16	NaN	NaN	NaN	0	0	Median	NaN	NaN	NaN	0	0	Median	NaN	NaN	NaN	0	0	Median	NaN	NaN
Q8N684-2;Q8N684;Q8N684-3;J3QT54;F5H6M0;F5H047;F5H669;C9J286;C9J323	Q8N684-2;Q8N684;Q8N684-3;J3QT54;F5H6M0;F5H047;F5H669	3;3;3;2;2;2;2;1;1	3;3;3;2;2;2;2;1;1	3;3;3;2;2;2;2;1;1	Cleavage and polyadenylation specificity factor subunit 7	CPSF7	9	3	3	3	3	2	2	3	2	2	3	2	2	8.4	8.4	8.4	51.095	462	462;471;514;205;219;288;374;144;146	1	7	0	10.255	0.92417	1.056	33.488	5	0	Median	0.93196	1.3158	38.939	2	0	Median	NaN	NaN	NaN	1	0	Median	1.0826	1.2631
Q8NC51-4;Q8NC51-3;Q8NC51-2;Q8NC51	Q8NC51-4;Q8NC51-3;Q8NC51-2;Q8NC51	2;2;2;2	2;2;2;2	2;2;2;2	Plasminogen activator inhibitor 1 RNA-binding protein	SERBP1	4	2	2	2	1	1	1	1	1	1	1	1	1	4.7	4.7	4.7	42.426	387	387;393;402;408	1	4	0	13.876	1.2425	1.1793	28.91	4	0	Median	NaN	NaN	NaN	1	0	Median	1.9643	1.534	16.204	2	0	Median	NaN	NaN
Q8TAA9-2;Q8TAA9	Q8TAA9-2;Q8TAA9	2;2	2;2	2;2	Vang-like protein 1	VANGL1	2	2	2	2	0	2	1	0	2	1	0	2	1	4.8	4.8	4.8	59.747	522	522;524	1	3	0	4.6942	1.3226	1.4592	29.22	3	0	Median	NaN	NaN	NaN	0	0	Median	1.7036	1.381	41.078	2	0	Median	NaN	NaN
Q8TDD1;Q8TDD1-2;F8VRX4	Q8TDD1;Q8TDD1-2;F8VRX4	4;4;2	4;4;2	4;4;2	ATP-dependent RNA helicase DDX54	DDX54	3	4	4	4	3	0	2	3	0	2	3	0	2	4.2	4.2	4.2	98.594	881	881;882;208	1	5	0	4.0298	NaN	NaN	NaN	1	0	Median	NaN	NaN	NaN	0	0	Median	NaN	NaN	NaN	0	0	Median	NaN	NaN
Q8WUJ3	Q8WUJ3	1	1	1	Cell migration-inducing and hyaluronan-binding protein	CEMIP	1	1	1	1	0	0	1	0	0	1	0	0	1	0.5	0.5	0.5	153	1361	1361	1	1	0	4.086	NaN	NaN	NaN	0	0	Median	NaN	NaN	NaN	0	0	Median	NaN	NaN	NaN	0	0	Median	NaN	NaN
Q8WXF1-2;Q8WXF1;X6RDA4	Q8WXF1-2;Q8WXF1;X6RDA4	7;7;5	7;7;5	7;7;5	Paraspeckle component 1	PSPC1	3	7	7	7	4	4	4	4	4	4	4	4	4	20.9	20.9	20.9	45.57	393	393;523;248	1	12	0	19.23	0.79101	0.9765	12.504	12	0	Median	0.64277	0.92861	11.091	4	0	Median	1.3074	1.0861	13.651	4	0	Median	0.79101	0.95217
Q8WXK4;Q8WXK4-2	Q8WXK4;Q8WXK4-2	1;1	1;1	1;1	Ankyrin repeat and SOCS box protein 12	ASB12	2	1	1	1	1	1	1	1	1	1	1	1	1	2.6	2.6	2.6	33.942	309	309;318	1	9	1	-2	NaN	NaN	NaN	0	0	Median	NaN	NaN	NaN	0	0	Median	NaN	NaN	NaN	0	0	Median	NaN	NaN
Q92522	Q92522	2	2	2	Histone H1x	H1FX	1	2	2	2	2	1	1	2	1	1	2	1	1	10.8	10.8	10.8	22.487	213	213	1	4	0	7.4741	NaN	NaN	NaN	0	0	Median	NaN	NaN	NaN	0	0	Median	NaN	NaN	NaN	0	0	Median	NaN	NaN
Q92754-2;Q92754;C9JXZ2;H7C5E5;C1K3N0;Q96SH1;P05549-2;P05549-5;P05549-6;P05549	Q92754-2;Q92754;C9JXZ2;H7C5E5;C1K3N0;Q96SH1;P05549-2;P05549-5;P05549-6;P05549	2;2;1;1;1;1;1;1;1;1	2;2;1;1;1;1;1;1;1;1	2;2;1;1;1;1;1;1;1;1	Transcription factor AP-2 gamma;Transcription factor AP-2-alpha	TFAP2C;TFAP2A	10	2	2	2	1	1	1	1	1	1	1	1	1	6.4	6.4	6.4	31.009	281	281;450;136;218;328;439;365;431;433;437	1	4	0	4.4239	NaN	NaN	NaN	1	0	Median	NaN	NaN	NaN	0	0	Median	NaN	NaN	NaN	0	0	Median	NaN	NaN
Q92769-3;Q92769	Q92769-3;Q92769	2;2	1;1	1;1	Histone deacetylase 2	HDAC2	2	2	1	1	1	2	2	0	1	1	0	1	1	6.8	4.1	4.1	51.998	458	458;488	1	2	0.0021552	2.7054	1.1834	1.1474	15.3	2	0	Median	NaN	NaN	NaN	0	0	Median	NaN	NaN	NaN	1	0	Median	NaN	NaN
Q96AE4	Q96AE4	13	11	1	Far upstream element-binding protein 1	FUBP1	1	13	11	1	10	8	11	9	6	10	1	0	0	28.3	25.5	3.7	67.56	644	644	1	27	0	86.629	0.75936	0.81851	17.788	22	0	Median	0.55866	0.7943	19.442	8	0	Median	1.1579	0.9695	15.898	6	0	Median	0.761	0.88973
Q96BF6	Q96BF6	1	1	1	Nucleus accumbens-associated protein 2	NACC2	1	1	1	1	1	0	1	1	0	1	1	0	1	3.2	3.2	3.2	62.836	587	587	1	2	0.0020964	2.53	NaN	NaN	NaN	1	0	Median	NaN	NaN	NaN	0	0	Median	NaN	NaN	NaN	0	0	Median	NaN	NaN
Q96I24;Q96I24-2	Q96I24;Q96I24-2	11;6	9;4	9;4	Far upstream element-binding protein 3	FUBP3	2	11	9	9	10	11	9	9	9	8	9	9	8	23.6	20.1	20.1	61.64	572	572;261	1	29	0	52.804	0.89722	1.0614	31.769	15	0	Median	0.72841	1.0449	46.785	6	0	Median	1.1486	0.95051	25.181	4	0	Median	0.89722	1.0614
Q96P63;Q96P63-2	Q96P63;Q96P63-2	2;2	2;2	2;2	Serpin B12	SERPINB12	2	2	2	2	2	0	1	2	0	1	2	0	1	4.7	4.7	4.7	46.276	405	405;425	1	3	0.0020284	2.4132	NaN	NaN	NaN	0	0	Median	NaN	NaN	NaN	0	0	Median	NaN	NaN	NaN	0	0	Median	NaN	NaN
Q96PK6;Q96PK6-2	Q96PK6	15;6	15;6	11;2	RNA-binding protein 14	RBM14	2	15	15	11	12	7	13	12	7	13	10	6	10	26.2	26.2	19.3	69.491	669	669;156	1	38	0	152.38	0.7563	0.98667	18.175	28	0	Median	0.71337	0.9981	13.157	11	0	Median	1.1644	1.0278	31.627	5	0	Median	0.79906	0.92505
Q96RE7;K7ENW4	Q96RE7;K7ENW4	3;2	3;2	3;2	Nucleus accumbens-associated protein 1	NACC1	2	3	3	3	1	3	2	1	3	2	1	3	2	5.9	5.9	5.9	57.258	527	527;166	1	7	0	5.527	1.0466	0.91162	24.506	5	0	Median	NaN	NaN	NaN	0	0	Median	1.0466	0.88392	15.161	3	0	Median	0.97641	1.1263
Q9BQ04;Q9BWF3-4;E9PLB0;E9PM61;D6R9K7;U3KQD5;J3QRR5;Q9BWF3-3;Q9BWF3-2	Q9BQ04;Q9BWF3-4;E9PLB0;E9PM61;D6R9K7;U3KQD5;J3QRR5;Q9BWF3-3;Q9BWF3-2	9;6;5;5;5;5;5;5;5	1;0;0;0;0;0;0;0;0	1;0;0;0;0;0;0;0;0	RNA-binding protein 4B;RNA-binding protein 4	RBM4B;RBM4	9	9	1	1	7	5	7	1	0	1	1	0	1	22.8	4.5	4.5	40.149	359	359;173;143;147;150;151;155;143;177	1	2	0	3.4248	NaN	NaN	NaN	1	0	Median	NaN	NaN	NaN	1	0	Median	NaN	NaN	NaN	0	0	Median	NaN	NaN
Q9BQ67	Q9BQ67	1	1	1	Glutamate-rich WD repeat-containing protein 1	GRWD1	1	1	1	1	1	1	1	1	1	1	1	1	1	3.4	3.4	3.4	49.419	446	446	1	3	0.0039293	2.2528	0.74219	0.75997	12.879	3	0	Median	NaN	NaN	NaN	1	0	Median	NaN	NaN	NaN	1	0	Median	NaN	NaN
Q9BTZ2;Q9BTZ2-8;Q9BTZ2-4;H0YLE1;H0YKN3;A0A087WSZ6;H0YN69;D3YTE6;Q6PKH6;Q6PKH6-2;P0CG22	Q9BTZ2;Q9BTZ2-8;Q9BTZ2-4	3;2;2;1;1;1;1;1;1;1;1	3;2;2;1;1;1;1;1;1;1;1	3;2;2;1;1;1;1;1;1;1;1	Dehydrogenase/reductase SDR family member 4	DHRS4	11	3	3	3	2	3	2	2	3	2	2	3	2	8.6	8.6	8.6	29.537	278	278;226;244;49;109;138;242;276;230;240;281	1	7	0	4.2817	0.95632	1.1042	37.296	7	0	Median	1.0314	1.4431	8.3968	2	0	Median	0.81088	0.65779	6.902	3	0	Median	0.99366	1.1677
Q9BVP2-2;Q9BVP2	Q9BVP2-2;Q9BVP2	1;1	1;1	1;1	Guanine nucleotide-binding protein-like 3	GNL3	2	1	1	1	1	0	1	1	0	1	1	0	1	3.2	3.2	3.2	60.54	537	537;549	1	2	0	4.9796	NaN	NaN	NaN	0	0	Median	NaN	NaN	NaN	0	0	Median	NaN	NaN	NaN	0	0	Median	NaN	NaN
Q9BWF3;E9PB51	Q9BWF3;E9PB51	10;9	10;9	0;0	RNA-binding protein 4	RBM4	2	10	10	0	8	7	8	8	7	8	0	0	0	30.2	30.2	0	40.313	364	364;240	1	28	0	247.2	0.88933	1.0027	17.337	23	0	Median	0.81938	1.1491	7.9836	8	0	Median	0.97673	0.82346	10.328	7	0	Median	0.90736	1.075
Q9BX69	Q9BX69	1	1	1	Caspase recruitment domain-containing protein 6	CARD6	1	1	1	1	0	0	1	0	0	1	0	0	1	1.2	1.2	1.2	116.47	1037	1037	1	1	0.0092593	1.9441	NaN	NaN	NaN	0	0	Median	NaN	NaN	NaN	0	0	Median	NaN	NaN	NaN	0	0	Median	NaN	NaN
Q9BZE4;Q9BZE4-2;Q9BZE4-3;Q5T3R7	Q9BZE4;Q9BZE4-2;Q9BZE4-3	6;5;4;1	6;5;4;1	6;5;4;1	Nucleolar GTP-binding protein 1	GTPBP4	4	6	6	6	5	0	4	5	0	4	5	0	4	11.8	11.8	11.8	73.964	634	634;587;518;140	1	9	0	42.865	0.21576	0.3098	40.324	2	0	Median	NaN	NaN	NaN	0	0	Median	NaN	NaN	NaN	0	0	Median	0.21576	0.3098
Q9C091-3;Q9C091;Q9C091-4	Q9C091-3;Q9C091;Q9C091-4	4;4;2	2;2;2	2;2;2	GREB1-like protein	GREB1L	3	4	2	2	2	3	3	0	1	1	0	1	1	2.4	1.2	1.2	202.11	1814	1814;1923;747	1	2	0	4.0017	1.3986	1.4109	20.848	2	0	Median	NaN	NaN	NaN	0	0	Median	NaN	NaN	NaN	1	0	Median	NaN	NaN
Q9H0A0;Q9H0A0-2;A0A087WV29;E9PJN6;E9PMU0	Q9H0A0;Q9H0A0-2;A0A087WV29	7;5;4;2;2	7;5;4;2;2	7;5;4;2;2	N-acetyltransferase 10	NAT10	5	7	7	7	6	0	5	6	0	5	6	0	5	7.6	7.6	7.6	115.73	1025	1025;953;834;146;288	1	11	0	22.366	0.25496	0.33328	22.601	3	0	Median	NaN	NaN	NaN	1	0	Median	NaN	NaN	NaN	0	0	Median	0.23734	0.27794
Q9H0D6-2;Q9H0D6	Q9H0D6-2;Q9H0D6	7;7	7;7	7;7	5-3 exoribonuclease 2	XRN2	2	7	7	7	2	3	6	2	3	6	2	3	6	11.6	11.6	11.6	99.96	874	874;950	1	12	0	21.778	0.76603	0.95475	25.998	8	0	Median	NaN	NaN	NaN	1	0	Median	NaN	NaN	NaN	1	0	Median	0.76603	0.95475
Q9H0S4-2;Q9H0S4	Q9H0S4-2;Q9H0S4	2;2	2;2	2;2	Probable ATP-dependent RNA helicase DDX47	DDX47	2	2	2	2	2	0	1	2	0	1	2	0	1	5.7	5.7	5.7	45.169	406	406;455	1	3	0	3.4691	0.21848	0.30284	10.996	2	0	Median	0.21848	0.30284	10.996	2	0	Median	NaN	NaN	NaN	0	0	Median	NaN	NaN
Q9H2P0	Q9H2P0	3	3	3	Activity-dependent neuroprotector homeobox protein	ADNP	1	3	3	3	2	2	3	2	2	3	2	2	3	3.2	3.2	3.2	123.56	1102	1102	1	7	0	5.9507	1.0836	1.1409	14.145	7	0	Median	0.73191	1.0314	14.275	2	0	Median	1.2918	1.1013	11.597	2	0	Median	1.0836	1.2498
Q9H6F5	Q9H6F5	1	1	1	Coiled-coil domain-containing protein 86	CCDC86	1	1	1	1	1	0	0	1	0	0	1	0	0	3.1	3.1	3.1	40.235	360	360	1	1	0.0038986	2.2066	NaN	NaN	NaN	1	0	Median	NaN	NaN	NaN	1	0	Median	NaN	NaN	NaN	0	0	Median	NaN	NaN
Q9H6W3-2;Q9H6W3	Q9H6W3-2;Q9H6W3	1;1	1;1	1;1	Bifunctional lysine-specific demethylase and histidyl-hydroxylase NO66	NO66	2	1	1	1	0	0	1	0	0	1	0	0	1	3.3	3.3	3.3	48.687	429	429;641	1	1	0.0023095	3.0681	NaN	NaN	NaN	1	0	Median	NaN	NaN	NaN	0	0	Median	NaN	NaN	NaN	0	0	Median	NaN	NaN
Q9H6Y2	Q9H6Y2	1	1	1	WD repeat-containing protein 55	WDR55	1	1	1	1	1	1	0	1	1	0	1	1	0	3.7	3.7	3.7	42.07	383	383	1	2	0.0057361	2.1364	NaN	NaN	NaN	1	0	Median	NaN	NaN	NaN	0	0	Median	NaN	NaN	NaN	1	0	Median	NaN	NaN
Q9H7B2;Q5VXN0	Q9H7B2;Q5VXN0	3;2	3;2	3;2	Ribosome production factor 2 homolog	RPF2	2	3	3	3	2	0	2	2	0	2	2	0	2	10.1	10.1	10.1	35.582	306	306;214	1	4	0	4.7986	NaN	NaN	NaN	1	0	Median	NaN	NaN	NaN	1	0	Median	NaN	NaN	NaN	0	0	Median	NaN	NaN
Q9HB71-3;Q9HB71	Q9HB71-3;Q9HB71	3;3	3;3	3;3	Calcyclin-binding protein	CACYBP	2	3	3	3	1	2	3	1	2	3	1	2	3	24.3	24.3	24.3	21.228	185	185;228	1	6	0	7.1336	0.85867	1.0121	32.285	6	0	Median	NaN	NaN	NaN	1	0	Median	0.81362	0.66249	38.242	2	0	Median	0.97322	1.1609
Q9HBE1-4;Q9HBE1-2;Q9HBE1-3;Q9HBE1	Q9HBE1-4;Q9HBE1-2;Q9HBE1-3;Q9HBE1	1;1;1;1	1;1;1;1	1;1;1;1	POZ-, AT hook-, and zinc finger-containing protein 1	PATZ1	4	1	1	1	0	1	0	0	1	0	0	1	0	1.9	1.9	1.9	57.601	537	537;537;641;687	1	1	0.0056604	2.015	NaN	NaN	NaN	1	0	Median	NaN	NaN	NaN	0	0	Median	NaN	NaN	NaN	1	0	Median	NaN	NaN
Q9HCD5	Q9HCD5	9	9	9	Nuclear receptor coactivator 5	NCOA5	1	9	9	9	8	5	8	8	5	8	8	5	8	20.6	20.6	20.6	65.536	579	579	1	21	0	51.689	0.80955	1.0273	31.329	17	0	Median	0.80955	1.1096	21.062	7	0	Median	0.77145	0.68131	24.038	3	0	Median	0.92377	1.0674
R4GMT1;Q9NPC7-3;Q9NPC7-2;Q9NPC7	R4GMT1;Q9NPC7-3;Q9NPC7-2;Q9NPC7	2;2;2;2	2;2;2;2	2;2;2;2	Myoneurin	MYNN	4	2	2	2	2	0	1	2	0	1	2	0	1	9.7	9.7	9.7	26.817	238	238;500;581;610	1	3	0	4.3701	0.79998	1.1003	3.2958	3	0	Median	0.78606	1.0996	0.095763	2	0	Median	NaN	NaN	NaN	0	0	Median	NaN	NaN
Q9NPG3-2;Q9NPG3	Q9NPG3-2;Q9NPG3	1;1	1;1	1;1	Ubinuclein-1	UBN1	2	1	1	1	1	0	0	1	0	0	1	0	0	1.2	1.2	1.2	118.55	1104	1104;1134	1	1	1	-2	NaN	NaN	NaN	0	0	Median	NaN	NaN	NaN	0	0	Median	NaN	NaN	NaN	0	0	Median	NaN	NaN
Q9NR30-2;Q9NR30	Q9NR30-2;Q9NR30	16;16	16;16	16;16	Nucleolar RNA helicase 2	DDX21	2	16	16	16	15	0	12	15	0	12	15	0	12	29.7	29.7	29.7	79.656	715	715;783	1	27	0	42.575	0.15146	0.19996	24.102	10	0	Median	0.12591	0.17617	23.904	5	0	Median	NaN	NaN	NaN	0	0	Median	0.17938	0.21458
S4R459;Q9NRW4;Q9NRW4-2	S4R459;Q9NRW4;Q9NRW4-2	1;1;1	1;1;1	1;1;1	Dual specificity protein phosphatase 22	DUSP22	3	1	1	1	0	1	0	0	1	0	0	1	0	16.7	16.7	16.7	6.178	54	54;184;205	1	1	0.0057471	2.1375	NaN	NaN	NaN	0	0	Median	NaN	NaN	NaN	0	0	Median	NaN	NaN	NaN	0	0	Median	NaN	NaN
Q9NVP1	Q9NVP1	4	4	4	ATP-dependent RNA helicase DDX18	DDX18	1	4	4	4	2	0	2	2	0	2	2	0	2	8.2	8.2	8.2	75.406	670	670	1	4	0	5.6931	NaN	NaN	NaN	1	0	Median	NaN	NaN	NaN	1	0	Median	NaN	NaN	NaN	0	0	Median	NaN	NaN
Q9NW13-2;Q9NW13	Q9NW13-2;Q9NW13	3;3	3;3	3;3	RNA-binding protein 28	RBM28	2	3	3	3	2	0	3	2	0	3	2	0	3	5	5	5	69.922	618	618;759	1	5	0	6.3396	NaN	NaN	NaN	0	0	Median	NaN	NaN	NaN	0	0	Median	NaN	NaN	NaN	0	0	Median	NaN	NaN
Q9NWF9;Q9NWF9-1	Q9NWF9;Q9NWF9-1	1;1	1;1	1;1	E3 ubiquitin-protein ligase RNF216	RNF216	2	1	1	1	1	1	1	1	1	1	1	1	1	2.3	2.3	2.3	99.405	866	866;923	1	3	0.005597	1.9796	0.57487	0.79023	39.098	3	0	Median	NaN	NaN	NaN	1	0	Median	NaN	NaN	NaN	1	0	Median	NaN	NaN
Q9NY28	Q9NY28	1	1	1	Probable polypeptide N-acetylgalactosaminyltransferase 8	GALNT8	1	1	1	1	0	1	1	0	1	1	0	1	1	2	2	2	72.851	637	637	1	2	0.0057582	2.1434	NaN	NaN	NaN	0	0	Median	NaN	NaN	NaN	0	0	Median	NaN	NaN	NaN	0	0	Median	NaN	NaN
Q9NZT1	Q9NZT1	1	1	1	Calmodulin-like protein 5	CALML5	1	1	1	1	1	1	1	1	1	1	1	1	1	9.6	9.6	9.6	15.892	146	146	1	3	0	6.3972	NaN	NaN	NaN	0	0	Median	NaN	NaN	NaN	0	0	Median	NaN	NaN	NaN	0	0	Median	NaN	NaN
Q9P258	Q9P258	2	2	2	Protein RCC2	RCC2	1	2	2	2	0	1	1	0	1	1	0	1	1	5.4	5.4	5.4	56.084	522	522	1	2	0	9.072	1.2134	1.2252	94.97	2	0	Median	NaN	NaN	NaN	0	0	Median	NaN	NaN	NaN	1	0	Median	NaN	NaN
Q9UBW7;A0A087X151;Q9UBW7-2	Q9UBW7;A0A087X151;Q9UBW7-2	6;3;3	6;3;3	6;3;3	Zinc finger MYM-type protein 2	ZMYM2	3	6	6	6	3	3	4	3	3	4	3	3	4	5.6	5.6	5.6	154.91	1377	1377;276;462	1	10	0	12.335	0.91593	1.2225	23.097	8	0	Median	0.81827	1.1239	11.946	3	0	Median	NaN	NaN	NaN	1	0	Median	1.0218	1.2372
Q9UGP8	Q9UGP8	1	1	1	Translocation protein SEC63 homolog	SEC63	1	1	1	1	1	0	1	1	0	1	1	0	1	1.4	1.4	1.4	87.996	760	760	1	2	0.0038536	2.166	0.2781	0.35846	15.446	2	0	Median	NaN	NaN	NaN	1	0	Median	NaN	NaN	NaN	0	0	Median	NaN	NaN
Q9UHD8-4;Q9UHD8-9;Q9UHD8-3;Q9UHD8-8;Q9UHD8-7;Q9UHD8-2;Q9UHD8-5;Q9UHD8;K7EK18;K7EL40;K7ER52;K7EIE4;K7EQD7;K7ELJ9;K7EIR4;K7EKN4;K7EN52;K7ENQ5;K7EJZ2;K7ER14	Q9UHD8-4;Q9UHD8-9;Q9UHD8-3;Q9UHD8-8;Q9UHD8-7;Q9UHD8-2;Q9UHD8-5;Q9UHD8;K7EK18;K7EL40;K7ER52;K7EIE4;K7EQD7	5;5;5;5;5;5;5;5;4;4;3;3;3;2;1;1;1;1;1;1	5;5;5;5;5;5;5;5;4;4;3;3;3;2;1;1;1;1;1;1	5;5;5;5;5;5;5;5;4;4;3;3;3;2;1;1;1;1;1;1	Septin-9	2016-09-09	20	5	5	5	1	5	0	1	5	0	1	5	0	14.6	14.6	14.6	38.518	335	335;362;422;474;567;568;579;586;195;209;151;157;165;144;104;108;116;127;135;159	1	6	0	9.0803	3.142	2.4795	22.968	3	0	Median	NaN	NaN	NaN	0	0	Median	3.142	2.4795	22.968	3	0	Median	NaN	NaN
Q9UHF7;Q9UHF7-3;Q9UHF7-2;E5RJ97;E5RFF3;H0YC29;C9J6L7;E7EVN4;F8W8T0;H0YAV4	Q9UHF7;Q9UHF7-3;Q9UHF7-2;E5RJ97;E5RFF3;H0YC29	11;11;11;10;9;8;1;1;1;1	11;11;11;10;9;8;1;1;1;1	11;11;11;10;9;8;1;1;1;1	Zinc finger transcription factor Trps1	TRPS1	10	11	11	11	6	8	9	6	8	9	6	8	9	11.9	11.9	11.9	141.52	1281	1281;1285;1294;902;1035;691;61;108;117;271	1	28	0	82.075	0.59605	0.62315	28.508	17	0	Median	0.42296	0.6008	5.448	4	0	Median	0.55245	0.43142	8.1029	6	0	Median	0.62155	0.75629
Q9UKD2	Q9UKD2	1	1	1	mRNA turnover protein 4 homolog	MRTO4	1	1	1	1	1	0	1	1	0	1	1	0	1	4.6	4.6	4.6	27.56	239	239	1	2	0	4.075	NaN	NaN	NaN	1	0	Median	NaN	NaN	NaN	0	0	Median	NaN	NaN	NaN	0	0	Median	NaN	NaN
Q9UKN8	Q9UKN8	4	4	4	General transcription factor 3C polypeptide 4	GTF3C4	1	4	4	4	3	3	1	3	3	1	3	3	1	5.8	5.8	5.8	91.981	822	822	1	7	0	9.2795	1.3206	1.2269	27.716	6	0	Median	0.76757	1.0808	52.395	2	0	Median	1.4654	1.1444	8.3901	3	0	Median	NaN	NaN
Q9ULX6-2;Q9ULX6;M0R1Y5;M0R010;M0QYT7;V9GZ50	Q9ULX6-2;Q9ULX6;M0R1Y5;M0R010;M0QYT7;V9GZ50	2;2;1;1;1;1	2;2;1;1;1;1	2;2;1;1;1;1	A-kinase anchor protein 8-like	AKAP8L	6	2	2	2	1	2	2	1	2	2	1	2	2	4.1	4.1	4.1	65.229	585	585;646;109;161;162;431	1	6	0	4.1455	0.89174	0.75584	26.949	3	0	Median	NaN	NaN	NaN	1	0	Median	0.89893	0.73303	4.3336	2	0	Median	NaN	NaN
Q9UMS4;H0YGZ5;F5GY56	Q9UMS4	4;1;1	4;1;1	4;1;1	Pre-mRNA-processing factor 19	PRPF19	3	4	4	4	3	3	2	3	3	2	3	3	2	9.3	9.3	9.3	55.18	504	504;119;252	1	9	0	8.504	1.0818	1.2147	25.404	3	0	Median	NaN	NaN	NaN	1	0	Median	NaN	NaN	NaN	1	0	Median	NaN	NaN
Q9UN81	Q9UN81	2	2	2	LINE-1 retrotransposable element ORF1 protein	L1RE1	1	2	2	2	0	2	0	0	2	0	0	2	0	6.8	6.8	6.8	40.055	338	338	1	2	0.0019724	2.2614	NaN	NaN	NaN	1	0	Median	NaN	NaN	NaN	0	0	Median	NaN	NaN	NaN	1	0	Median	NaN	NaN
Q9Y2W1	Q9Y2W1	6	6	6	Thyroid hormone receptor-associated protein 3	THRAP3	1	6	6	6	3	4	4	3	4	4	3	4	4	7.9	7.9	7.9	108.66	955	955	1	11	0	12.437	1.4333	1.2221	37.215	10	0	Median	0.61833	0.87219	30.362	2	0	Median	1.4674	1.2221	30.135	4	0	Median	1.4436	1.8553
Q9Y2X3;F8WED0	Q9Y2X3	7;1	7;1	7;1	Nucleolar protein 58	NOP58	2	7	7	7	6	0	6	6	0	6	6	0	6	18	18	18	59.578	529	529;68	1	13	0	48.257	0.2437	0.29874	12.713	7	0	Median	0.179	0.27664	5.5552	2	0	Median	NaN	NaN	NaN	0	0	Median	0.2539	0.30331
Q9Y2Z0-2;Q9Y2Z0	Q9Y2Z0-2;Q9Y2Z0	2;2	2;2	2;2	Suppressor of G2 allele of SKP1 homolog	SUGT1	2	2	2	2	1	1	1	1	1	1	1	1	1	8.1	8.1	8.1	37.804	333	333;365	1	3	0	3.218	NaN	NaN	NaN	1	0	Median	NaN	NaN	NaN	0	0	Median	NaN	NaN	NaN	1	0	Median	NaN	NaN
Q9Y303;Q9Y303-2;Q9Y303-3;H3BQ15;H3BSD5;H3BT49;H3BTZ6;H3BSV9	Q9Y303;Q9Y303-2;Q9Y303-3;H3BQ15;H3BSD5;H3BT49;H3BTZ6;H3BSV9	2;2;2;1;1;1;1;1	2;2;2;1;1;1;1;1	2;2;2;1;1;1;1;1	Putative N-acetylglucosamine-6-phosphate deacetylase	AMDHD2	8	2	2	2	1	0	2	1	0	2	1	0	2	4.6	4.6	4.6	43.747	409	409;439;594;152;156;165;296;300	1	3	0	3.8572	1.6289	1.879	29.644	3	0	Median	NaN	NaN	NaN	1	0	Median	NaN	NaN	NaN	0	0	Median	1.4605	1.6768
Q9Y383;A0A0A6YYC3;Q96HJ9-2;A0A0A6YYJ8;Q9Y383-3;Q9Y383-2;B8ZZ10;A8MYV2;Q9NQ29-2;Q9NQ29-3;Q9NQ29;V9GZ75;F8WEU3;B8ZZ09	Q9Y383;A0A0A6YYC3;Q96HJ9-2;A0A0A6YYJ8;Q9Y383-3;Q9Y383-2	6;5;5;5;5;5;2;2;2;2;2;1;1;1	6;5;5;5;5;5;2;2;2;2;2;1;1;1	6;5;5;5;5;5;2;2;2;2;2;1;1;1	Putative RNA-binding protein Luc7-like 2	LUC7L2;C7orf55-LUC7L2	14	6	6	6	4	5	4	4	5	4	4	5	4	17.9	17.9	17.9	46.513	392	392;389;458;458;389;391;182;272;325;354;371;54;83;84	1	14	0	44.421	0.91889	0.86837	20.642	8	0	Median	0.59768	0.83624	6.1135	3	0	Median	1.0015	0.84426	31.605	3	0	Median	0.91889	1.0959
Q9Y3I0	Q9Y3I0	1	1	1	tRNA-splicing ligase RtcB homolog	RTCB	1	1	1	1	0	1	0	0	1	0	0	1	0	3.2	3.2	3.2	55.21	505	505	1	1	0.0021739	2.7456	NaN	NaN	NaN	0	0	Median	NaN	NaN	NaN	0	0	Median	NaN	NaN	NaN	0	0	Median	NaN	NaN
Q9Y3T9	Q9Y3T9	1	1	1	Nucleolar complex protein 2 homolog	NOC2L	1	1	1	1	1	0	1	1	0	1	1	0	1	1.3	1.3	1.3	84.918	749	749	1	2	0.0022075	2.8521	NaN	NaN	NaN	1	0	Median	NaN	NaN	NaN	1	0	Median	NaN	NaN	NaN	0	0	Median	NaN	NaN
Q9Y3U8;J3KTD3;J3QSB5	Q9Y3U8;J3KTD3;J3QSB5	3;2;2	3;2;2	3;2;2	60S ribosomal protein L36	RPL36	3	3	3	3	2	2	1	2	2	1	2	2	1	23.8	23.8	23.8	12.254	105	105;68;94	1	6	0	13.462	1.0654	1.1262	35.209	2	0	Median	NaN	NaN	NaN	0	0	Median	NaN	NaN	NaN	1	0	Median	NaN	NaN
Q9Y4C8	Q9Y4C8	1	1	1	Probable RNA-binding protein 19	RBM19	1	1	1	1	1	0	1	1	0	1	1	0	1	1.4	1.4	1.4	107.33	960	960	1	2	0	3.8722	NaN	NaN	NaN	0	0	Median	NaN	NaN	NaN	0	0	Median	NaN	NaN	NaN	0	0	Median	NaN	NaN
Q9Y5B9;G3V5A4;G3V401;G3V2X0	Q9Y5B9	4;1;1;1	4;1;1;1	4;1;1;1	FACT complex subunit SPT16	SUPT16H	4	4	4	4	2	1	4	2	1	4	2	1	4	4.4	4.4	4.4	119.91	1047	1047;66;81;83	1	8	0	10.751	0.48135	0.5857	61.902	3	0	Median	NaN	NaN	NaN	0	0	Median	NaN	NaN	NaN	1	0	Median	0.42975	0.52292
Q9Y5Q8-2;Q9Y5Q8;Q5T7U1;Q9Y5Q8-3;H7BY84;H0Y5D2;Q5T7U0;Q5T7U4	Q9Y5Q8-2;Q9Y5Q8;Q5T7U1;Q9Y5Q8-3;H7BY84	4;4;3;3;2;1;1;1	4;4;3;3;2;1;1;1	4;4;3;3;2;1;1;1	General transcription factor 3C polypeptide 5	GTF3C5	8	4	4	4	3	2	3	3	2	3	3	2	3	9.8	9.8	9.8	58.266	509	509;519;457;526;345;90;224;244	1	8	0	8.3084	1.0535	1.0493	19.664	8	0	Median	0.70897	0.97521	19.202	3	0	Median	1.1779	0.96945	4.7468	2	0	Median	1.1322	1.306
Q9Y5Q9;Q9Y5Q9-2;F8WC64;H0YFI7;H7C0C0	Q9Y5Q9;Q9Y5Q9-2	4;3;1;1;1	4;3;1;1;1	4;3;1;1;1	General transcription factor 3C polypeptide 3	GTF3C3	5	4	4	4	4	2	2	4	2	2	4	2	2	4.7	4.7	4.7	101.27	886	886;413;38;44;148	1	8	0	13.332	0.82582	0.94368	23.54	7	0	Median	0.65315	0.94368	11.367	3	0	Median	0.83082	0.72672	2.0361	2	0	Median	1.0927	1.2605
Q9Y5S9-2;Q9Y5S9	Q9Y5S9-2;Q9Y5S9	1;1	1;1	1;1	RNA-binding protein 8A	RBM8A	2	1	1	1	0	1	1	0	1	1	0	1	1	11	11	11	19.76	173	173;174	1	2	0.0022624	2.9658	0.91738	0.90282	30.656	2	0	Median	NaN	NaN	NaN	0	0	Median	NaN	NaN	NaN	1	0	Median	NaN	NaN
Q9Y6D9-3;Q9Y6D9;C9JPS1;C9JTA2;C9K086;C9JP81	Q9Y6D9-3;Q9Y6D9;C9JPS1;C9JTA2;C9K086;C9JP81	2;2;1;1;1;1	2;2;1;1;1;1	2;2;1;1;1;1	Mitotic spindle assembly checkpoint protein MAD1	MAD1L1	6	2	2	2	0	2	0	0	2	0	0	2	0	3.5	3.5	3.5	72.286	626	626;718;199;205;213;266	1	2	0.0020408	2.4462	NaN	NaN	NaN	1	0	Median	NaN	NaN	NaN	0	0	Median	NaN	NaN	NaN	1	0	Median	NaN	NaN
Q9Y6Q9-5;Q9Y6Q9;Q9Y6Q9-2;Q9Y6Q9-3;Q9Y6Q9-4	Q9Y6Q9-5;Q9Y6Q9;Q9Y6Q9-2;Q9Y6Q9-3;Q9Y6Q9-4	21;21;19;18;15	21;21;19;18;15	21;21;19;18;15	Nuclear receptor coactivator 3	NCOA3	5	21	21	21	18	18	14	18	18	14	18	18	14	21.5	21.5	21.5	154.89	1420	1420;1424;1409;1415;1350	1	58	0	211.09	0.77654	0.84116	32.372	31	0	Median	0.64248	0.889	31.224	13	0	Median	0.87327	0.69445	21.213	10	0	Median	0.89824	1.0801
REV__D6RHJ2;REV__Q8TB92-4;REV__G5E9S9;REV__B7Z4D4;REV__B7Z212;REV__Q8TB92-5;REV__Q8TB92-2;REV__Q8TB92	REV__D6RHJ2;REV__Q8TB92-4;REV__G5E9S9;REV__B7Z4D4;REV__B7Z212;REV__Q8TB92-5;REV__Q8TB92-2;REV__Q8TB92	1;1;1;1;1;1;1;1	1;1;1;1;1;1;1;1	1;1;1;1;1;1;1;1			8	1	1	1	0	0	1	0	0	1	0	0	1	0	0	0	4.2918	39	39;53;151;174;237;308;340;370	1	1	0.0039448	2.261	NaN	NaN	NaN	0	0	Median	NaN	NaN	NaN	0	0	Median	NaN	NaN	NaN	0	0	Median	NaN	NaN
REV__K7EKV6;REV__Q96C03;REV__Q96C03-3	REV__K7EKV6;REV__Q96C03;REV__Q96C03-3	1;1;1	1;1;1	1;1;1			3	1	1	1	0	0	1	0	0	1	0	0	1	0	0	0	16.851	159	159;454;465	1	2	0.0023256	3.1913	NaN	NaN	NaN	0	0	Median	NaN	NaN	NaN	0	0	Median	NaN	NaN	NaN	0	0	Median	NaN	NaN
REV__O75600;REV__O75600-2	REV__O75600;REV__O75600-2	1;1	1;1	1;1			2	1	1	1	1	1	0	1	1	0	1	1	0	0	0	0	45.285	419	419;445	1	2	1	-2	NaN	NaN	NaN	0	0	Median	NaN	NaN	NaN	0	0	Median	NaN	NaN	NaN	0	0	Median	NaN	NaN
REV__P35580;REV__P35580-5;REV__P35580-2;REV__P35580-3;REV__P35580-4	REV__P35580;REV__P35580-5;REV__P35580-2;REV__P35580-3;REV__P35580-4	1;1;1;1;1	1;1;1;1;1	1;1;1;1;1			5	1	1	1	1	1	1	1	1	1	1	1	1	0	0	0	229	1976	1976;1985;1992;1997;2007	1	3	0.0074488	1.9648	0.0083906	0.0082583	32.739	3	0	Median	NaN	NaN	NaN	1	0	Median	NaN	NaN	NaN	1	0	Median	NaN	NaN
REV__Q5VUY5;REV__Q8N1D5	REV__Q5VUY5;REV__Q8N1D5	1;1	1;1	1;1			2	1	1	1	1	1	0	1	1	0	1	1	0	0	0	0	18.296	156	156;194	1	2	0.009311	1.9583	NaN	NaN	NaN	0	0	Median	NaN	NaN	NaN	0	0	Median	NaN	NaN	NaN	0	0	Median	NaN	NaN
REV__Q9UBD5-3;REV__Q9UBD5;REV__Q9UBD5-2	REV__Q9UBD5-3;REV__Q9UBD5;REV__Q9UBD5-2	1;1;1	1;1;1	1;1;1			3	1	1	1	0	1	0	0	1	0	0	1	0	0	0	0	65.928	568	568;711;712	1	1	0.0057692	2.1465	NaN	NaN	NaN	0	0	Median	NaN	NaN	NaN	0	0	Median	NaN	NaN	NaN	0	0	Median	NaN	NaN
[truncated: 32 more columns]
